# Supplementary material for: N-(2-Chloro­phen­yl)-4-methyl­benzamide
Source: Acta Crystallogr Sect E Struct Rep Online. 2011 Sep 30;67(Pt 10):o2767. doi: 10.1107/S1600536811038840 (PMC3201415; doi:10.1107/S1600536811038840)
Supplement: Supplementary file 1 [file e-67-o2767-sup1.cif]

##############################################################################
#                                                                            #
# This CIF contains the data in a paper accepted for publication in          #
# Acta Crystallographica Section E. It conforms to the requirements of       #
# Notes for Authors for Acta Crystallographica Section E, and has been       #
# peer reviewed under the auspices of the IUCr Commission on Journals.       #
#                                                                            #
# Full details of the Crystallographic Information File format               #
# are given in the paper "The Crystallographic Information File (CIF):       #
# a New Standard Archive File for Crystallography" by S. R. Hall, F. H.      #
# Allen and I. D. Brown [Acta Cryst. (1991), A47, 655-685].                  #
#                                                                            #
# The current version of the core CIF dictionary is obtainable from          #
# ftp://ftp.iucr.org/pub/cif_core.dic.                                       #
#                                                                            #
# Software is freely available for graphical display of the structure(s)     #
# in this CIF. For information consult the CIF software page                 #
# http://www.iucr.org/resources/cif/software.                                #
#                                                                            #
# This file may be used for bona fide research purposes within the           #
# scientific community so long as proper attribution is given to the journal # 
# article from which it was obtained.                                        #
#                                                                            #
##############################################################################
data_I
_audit_creation_method     SHELXL-97
_chemical_name_systematic
;
<i>N</i>-(2-Chlorophenyl)-4-methylbenzamide
;
_chemical_name_common     ?
_chemical_formula_moiety     'C14 H12 Cl N O'
_chemical_formula_sum     'C14 H12 Cl N O'
_chemical_formula_iupac     'C14 H12 Cl N O'
_chemical_formula_weight     245.70
_chemical_melting_point     ?
_symmetry_cell_setting     monoclinic
_symmetry_space_group_name_H-M     'P 21/n'
_symmetry_space_group_name_Hall     '-P 2yn'
loop_
    _symmetry_equiv_pos_as_xyz
    'x, y, z'
    '-x+1/2, y+1/2, -z+1/2'
    '-x, -y, -z'
    'x-1/2, -y-1/2, z-1/2'
_cell_length_a     9.6940(5)
_cell_length_b     27.4495(9)
_cell_length_c     9.9025(4)
_cell_angle_alpha     90.00
_cell_angle_beta     106.730(5)
_cell_angle_gamma     90.00
_cell_volume     2523.48(19)
_cell_formula_units_Z     8
_cell_measurement_reflns_used     13361
_cell_measurement_theta_min     3.5562
_cell_measurement_theta_max     29.4380
_cell_measurement_temperature     293(2)
_exptl_crystal_description     cuboid
_exptl_crystal_colour     colorless
_exptl_crystal_size_max     0.97
_exptl_crystal_size_mid     0.13
_exptl_crystal_size_min     0.10
_exptl_crystal_density_diffrn     1.293
_exptl_crystal_density_meas     ?
_exptl_crystal_density_method     'not measured'
_exptl_crystal_F_000     1024
_exptl_absorpt_coefficient_mu     0.285
_exptl_absorpt_correction_type     analytical
_exptl_absorpt_process_details
;
[CrysAlis RED (Oxford Diffraction, 2009)
based on expressions derived by Clark & Reid (1995)]
;
_exptl_absorpt_correction_T_min     0.957
_exptl_absorpt_correction_T_max     0.972
_exptl_special_details     ?
_diffrn_ambient_temperature     293(2)
_diffrn_radiation_type     MoK\a
_diffrn_radiation_wavelength     0.71073
_diffrn_radiation_source     'fine-focus sealed tube'
_diffrn_radiation_monochromator     graphite
_diffrn_measurement_device_type     'Oxford Diffraction Xcalibur Ruby Gemini'
_diffrn_measurement_method     '\w scans'
_diffrn_detector_area_resol_mean     10.4340
_diffrn_reflns_number     47577
_diffrn_reflns_av_R_equivalents     0.0464
_diffrn_reflns_av_sigmaI/netI     0.1207
_diffrn_reflns_theta_min     3.5562
_diffrn_reflns_theta_max     29.4380
_diffrn_reflns_theta_full     25.00
_diffrn_measured_fraction_theta_max     0.929
_diffrn_measured_fraction_theta_full     0.997
_diffrn_reflns_limit_h_min     -13
_diffrn_reflns_limit_h_max     13
_diffrn_reflns_limit_k_min     -37
_diffrn_reflns_limit_k_max     37
_diffrn_reflns_limit_l_min     -13
_diffrn_reflns_limit_l_max     12
_diffrn_standards_number     0
_diffrn_standards_interval_count     ?
_diffrn_standards_interval_time     0
_diffrn_standards_decay_%     0
_refine_special_details
;
Refinement of <i>F</i>^2^ against ALL reflections. The weighted <i>R</i>-factor
<i>wR</i> and goodness of fit <i>S</i> are based on <i>F</i>^2^, conventional
<i>R</i>-factors <i>R</i> are based on <i>F</i>, with <i>F</i> set to zero for
negative <i>F</i>^2^. The threshold expression of <i>F</i>^2^ >
\s(<i>F</i>^2^) is used only for calculating <i>R</i>-factors(gt) <i>etc</i>.
and is not relevant to the choice of reflections for refinement.
<i>R</i>-factors based on <i>F</i>^2^ are statistically about twice as large
as those based on <i>F</i>, and <i>R</i>- factors based on ALL data will be
even larger.
;
_reflns_number_total     7045
_reflns_number_gt     2850
_reflns_threshold_expression     >2\s(I)
_refine_ls_structure_factor_coef     Fsqd
_refine_ls_matrix_type     full
_refine_ls_R_factor_all     0.1256
_refine_ls_R_factor_gt     0.0428
_refine_ls_wR_factor_gt     0.1079
_refine_ls_wR_factor_ref     0.1256
_refine_ls_goodness_of_fit_ref     0.849
_refine_ls_restrained_S_all     0.849
_refine_ls_number_reflns     7045
_refine_ls_number_parameters     307
_refine_ls_number_restraints     0
_refine_ls_hydrogen_treatment     constr
_refine_ls_weighting_scheme     calc
_refine_ls_weighting_details
                 'calc w=1/[\s^2^(Fo^2^)+(0.0704P)^2^] where P=(Fo^2^+2Fc^2^)/3'
_atom_sites_solution_hydrogens     geom
_atom_sites_solution_primary     direct
_atom_sites_solution_secondary     difmap
_refine_ls_shift/su_max     0.000
_refine_ls_shift/su_mean     0.000
_refine_diff_density_max     0.239
_refine_diff_density_min     -0.295
_refine_ls_extinction_method     none
_refine_ls_extinction_coef     ?
loop_
    _atom_type_symbol
    _atom_type_description
    _atom_type_scat_dispersion_real
    _atom_type_scat_dispersion_imag
    _atom_type_scat_source
    'C' 'C' 0.0033 0.0016
                         'International Tables Vol C Tables 4.2.6.8 and 6.1.1.4'
    'H' 'H' 0.0000 0.0000
                         'International Tables Vol C Tables 4.2.6.8 and 6.1.1.4'
    'N' 'N' 0.0061 0.0033
                         'International Tables Vol C Tables 4.2.6.8 and 6.1.1.4'
    'O' 'O' 0.0106 0.0060
                         'International Tables Vol C Tables 4.2.6.8 and 6.1.1.4'
    'Cl' 'Cl' 0.1484 0.1585
                         'International Tables Vol C Tables 4.2.6.8 and 6.1.1.4'
_computing_data_collection     'CrysAlis CCD (Oxford Diffraction, 2009)'
_computing_cell_refinement     'CrysAlis CCD (Oxford Diffraction, 2009)'
_computing_data_reduction     'CrysAlis RED (Oxford Diffraction, 2009)'
_computing_structure_solution     'SHELXS97 (Sheldrick, 2008)'
_computing_structure_refinement     'SHELXL97 (Sheldrick, 2008)'
_computing_molecular_graphics     'DIAMOND (Brandenburg, 2002)'
_computing_publication_material     'enCIFer (Allen <i>et al.</i>, 2004)'
loop_
    _atom_site_type_symbol
    _atom_site_label
    _atom_site_fract_x
    _atom_site_fract_y
    _atom_site_fract_z
    _atom_site_U_iso_or_equiv
    _atom_site_adp_type
    _atom_site_calc_flag
    _atom_site_refinement_flags
    _atom_site_occupancy
    _atom_site_symmetry_multiplicity
    _atom_site_disorder_assembly
    _atom_site_disorder_group
    C C1 0.4465(2) 0.18661(6) 0.78372(15) 0.0492(4) Uani d . 1 1 . .
    C C2 0.5890(2) 0.19536(7) 0.85616(18) 0.0567(5) Uani d . 1 1 . .
    C C3 0.6412(3) 0.24255(8) 0.8811(2) 0.0712(6) Uani d . 1 1 . .
    H H3A 0.7374 0.2481 0.9296 0.085 Uiso calc R 1 1 . .
    C C4 0.5494(3) 0.28101(8) 0.8336(2) 0.0794(7) Uani d . 1 1 . .
    H H4A 0.5839 0.3128 0.8495 0.095 Uiso calc R 1 1 . .
    C C5 0.4082(3) 0.27296(8) 0.7632(2) 0.0827(7) Uani d . 1 1 . .
    H H5A 0.3463 0.2991 0.7320 0.099 Uiso calc R 1 1 . .
    C C6 0.3572(2) 0.22594(7) 0.7386(2) 0.0676(5) Uani d . 1 1 . .
    H H6A 0.2608 0.2207 0.6906 0.081 Uiso calc R 1 1 . .
    C C7 0.3647(2) 0.10713(6) 0.83990(16) 0.0497(4) Uani d . 1 1 . .
    C C8 0.30994(18) 0.05833(6) 0.78704(16) 0.0466(4) Uani d . 1 1 . .
    C C9 0.2405(2) 0.04866(7) 0.64638(17) 0.0555(5) Uani d . 1 1 . .
    H H9A 0.2249 0.0738 0.5808 0.067 Uiso calc R 1 1 . .
    C C10 0.1947(2) 0.00242(7) 0.6028(2) 0.0653(5) Uani d . 1 1 . .
    H H10A 0.1467 -0.0031 0.5083 0.078 Uiso calc R 1 1 . .
    C C11 0.2182(2) -0.03609(7) 0.6964(2) 0.0677(5) Uani d . 1 1 . .
    C C12 0.2852(2) -0.02635(7) 0.8368(2) 0.0693(6) Uani d . 1 1 . .
    H H12A 0.3009 -0.0516 0.9021 0.083 Uiso calc R 1 1 . .
    C C13 0.3290(2) 0.02018(7) 0.88200(18) 0.0583(5) Uani d . 1 1 . .
    H H13A 0.3719 0.0260 0.9774 0.070 Uiso calc R 1 1 . .
    C C14 0.1746(4) -0.08743(8) 0.6468(3) 0.1105(10) Uani d . 1 1 . .
    H H14C 0.1994 -0.1092 0.7260 0.133 Uiso calc R 1 1 . .
    H H14B 0.2242 -0.0971 0.5800 0.133 Uiso calc R 1 1 . .
    H H14A 0.0725 -0.0886 0.6028 0.133 Uiso calc R 1 1 . .
    C C18 0.3176(2) 0.05619(6) 0.25095(15) 0.0472(4) Uani d . 1 1 . .
    C C19 0.1723(2) 0.04811(6) 0.18847(17) 0.0556(5) Uani d . 1 1 . .
    C C20 0.1129(2) 0.00237(8) 0.1859(2) 0.0703(6) Uani d . 1 1 . .
    H H20A 0.0150 -0.0025 0.1435 0.084 Uiso calc R 1 1 . .
    C C21 0.1995(3) -0.03562(8) 0.2465(2) 0.0755(6) Uani d . 1 1 . .
    H H21A 0.1605 -0.0667 0.2437 0.091 Uiso calc R 1 1 . .
    C C22 0.3426(3) -0.02856(7) 0.3110(2) 0.0755(6) Uani d . 1 1 . .
    H H22A 0.4003 -0.0546 0.3535 0.091 Uiso calc R 1 1 . .
    C C23 0.4020(2) 0.01741(7) 0.31306(19) 0.0624(5) Uani d . 1 1 . .
    H H23A 0.4997 0.0221 0.3568 0.075 Uiso calc R 1 1 . .
    C C24 0.41322(19) 0.13420(6) 0.35262(16) 0.0511(4) Uani d . 1 1 . .
    C C25 0.44828(19) 0.18501(6) 0.32278(15) 0.0476(4) Uani d . 1 1 . .
    C C26 0.4024(2) 0.20526(6) 0.18911(17) 0.0621(5) Uani d . 1 1 . .
    H H26A 0.3556 0.1858 0.1129 0.074 Uiso calc R 1 1 . .
    C C27 0.4250(2) 0.25370(7) 0.1674(2) 0.0683(6) Uani d . 1 1 . .
    H H27A 0.3930 0.2663 0.0765 0.082 Uiso calc R 1 1 . .
    C C28 0.4937(2) 0.28404(7) 0.2766(2) 0.0618(5) Uani d . 1 1 . .
    C C29 0.5419(2) 0.26368(7) 0.4093(2) 0.0707(6) Uani d . 1 1 . .
    H H29A 0.5907 0.2832 0.4848 0.085 Uiso calc R 1 1 . .
    C C30 0.5195(2) 0.21513(7) 0.43291(18) 0.0606(5) Uani d . 1 1 . .
    H H30A 0.5526 0.2025 0.5237 0.073 Uiso calc R 1 1 . .
    C C31 0.5128(3) 0.33727(7) 0.2505(3) 0.0915(7) Uani d . 1 1 . .
    H H31C 0.5625 0.3529 0.3377 0.110 Uiso calc R 1 1 . .
    H H31B 0.4202 0.3522 0.2124 0.110 Uiso calc R 1 1 . .
    H H31A 0.5681 0.3407 0.1847 0.110 Uiso calc R 1 1 . .
    N N15 0.39382(16) 0.13853(5) 0.74748(13) 0.0507(4) Uani d . 1 1 . .
    H H15A 0.3799 0.1290 0.6618 0.061 Uiso calc R 1 1 . .
    N N32 0.37672(17) 0.10304(5) 0.24535(13) 0.0534(4) Uani d . 1 1 . .
    H H32A 0.3900 0.1120 0.1668 0.064 Uiso calc R 1 1 . .
    O O17 0.38313(17) 0.11887(5) 0.96324(11) 0.0771(5) Uani d . 1 1 . .
    O O34 0.4147(2) 0.12111(5) 0.47127(12) 0.0924(5) Uani d . 1 1 . .
    Cl Cl16 0.70621(7) 0.14715(2) 0.91490(7) 0.0936(2) Uani d . 1 1 . .
    Cl Cl33 0.06234(7) 0.09610(2) 0.10827(7) 0.0956(2) Uani d . 1 1 . .
loop_
    _atom_site_aniso_label
    _atom_site_aniso_U_11
    _atom_site_aniso_U_22
    _atom_site_aniso_U_33
    _atom_site_aniso_U_12
    _atom_site_aniso_U_13
    _atom_site_aniso_U_23
    C1 0.0709(13) 0.0453(10) 0.0353(8) -0.0042(9) 0.0213(8) 0.0003(7)
    C2 0.0676(14) 0.0507(11) 0.0551(10) -0.0015(10) 0.0228(9) -0.0006(8)
    C3 0.0802(15) 0.0639(14) 0.0698(13) -0.0166(12) 0.0220(11) -0.0058(10)
    C4 0.114(2) 0.0492(13) 0.0813(14) -0.0168(14) 0.0383(15) -0.0030(11)
    C5 0.105(2) 0.0487(13) 0.0948(16) 0.0094(13) 0.0286(15) 0.0157(11)
    C6 0.0756(14) 0.0593(13) 0.0651(12) 0.0025(11) 0.0155(10) 0.0129(10)
    C7 0.0668(12) 0.0505(10) 0.0354(9) -0.0018(9) 0.0203(8) -0.0013(7)
    C8 0.0533(11) 0.0490(10) 0.0408(9) -0.0024(8) 0.0187(7) -0.0022(8)
    C9 0.0668(12) 0.0555(11) 0.0452(9) -0.0073(9) 0.0175(9) -0.0013(8)
    C10 0.0708(14) 0.0716(14) 0.0548(11) -0.0152(11) 0.0202(9) -0.0157(10)
    C11 0.0751(14) 0.0558(12) 0.0801(14) -0.0189(10) 0.0351(11) -0.0147(11)
    C12 0.0872(16) 0.0539(12) 0.0719(13) -0.0079(11) 0.0309(11) 0.0086(10)
    C13 0.0735(13) 0.0547(12) 0.0478(9) -0.0055(10) 0.0192(9) 0.0040(9)
    C14 0.145(3) 0.0753(16) 0.122(2) -0.0446(17) 0.0568(19) -0.0319(15)
    C18 0.0676(13) 0.0425(10) 0.0359(8) -0.0033(9) 0.0218(8) -0.0009(7)
    C19 0.0702(14) 0.0515(11) 0.0455(9) -0.0003(10) 0.0172(9) 0.0017(8)
    C20 0.0780(15) 0.0693(14) 0.0619(12) -0.0175(12) 0.0171(10) -0.0064(10)
    C21 0.106(2) 0.0494(12) 0.0799(14) -0.0162(13) 0.0409(14) -0.0102(11)
    C22 0.103(2) 0.0470(13) 0.0871(14) 0.0161(12) 0.0443(14) 0.0128(10)
    C23 0.0660(13) 0.0630(13) 0.0610(11) 0.0055(11) 0.0228(9) 0.0065(9)
    C24 0.0676(12) 0.0538(11) 0.0357(9) -0.0019(9) 0.0210(8) -0.0024(8)
    C25 0.0581(11) 0.0484(10) 0.0398(9) -0.0006(8) 0.0194(8) -0.0032(8)
    C26 0.0951(16) 0.0470(11) 0.0432(10) -0.0061(10) 0.0185(9) -0.0058(8)
    C27 0.1027(17) 0.0506(12) 0.0544(11) -0.0028(11) 0.0273(11) 0.0041(9)
    C28 0.0671(13) 0.0489(11) 0.0769(13) -0.0062(10) 0.0326(10) -0.0050(10)
    C29 0.0736(15) 0.0660(13) 0.0696(13) -0.0172(11) 0.0159(11) -0.0206(11)
    C30 0.0692(13) 0.0615(12) 0.0469(10) -0.0078(10) 0.0100(9) -0.0059(9)
    C31 0.109(2) 0.0522(13) 0.1262(19) -0.0105(13) 0.0550(16) -0.0083(13)
    N15 0.0737(10) 0.0472(8) 0.0339(7) -0.0094(7) 0.0200(7) -0.0038(6)
    N32 0.0805(11) 0.0490(9) 0.0340(7) -0.0119(7) 0.0215(7) -0.0006(6)
    O17 0.1376(14) 0.0618(8) 0.0409(7) -0.0250(8) 0.0399(7) -0.0084(6)
    O34 0.1802(17) 0.0653(9) 0.0414(7) -0.0260(10) 0.0475(9) -0.0063(6)
    Cl16 0.0746(4) 0.0705(4) 0.1285(5) 0.0101(3) 0.0178(3) 0.0039(3)
    Cl33 0.0833(4) 0.0885(4) 0.1050(5) 0.0137(3) 0.0112(3) 0.0323(3)
_geom_special_details
;
All e.s.d.'s (except the e.s.d. in the dihedral angle between two l.s. planes)
are estimated using the full covariance matrix. The cell e.s.d.'s are taken
into account individually in the estimation of e.s.d.'s in distances, angles
and torsion angles; correlations between e.s.d.'s in cell parameters are only
used when they are defined by crystal symmetry. An approximate (isotropic)
treatment of cell e.s.d.'s is used for estimating e.s.d.'s involving l.s.
planes.
;
loop_
    _geom_bond_atom_site_label_1
    _geom_bond_atom_site_label_2
    _geom_bond_site_symmetry_2
    _geom_bond_distance
    _geom_bond_publ_flag
    C1 C6 . 1.375(3) ?
    C1 C2 . 1.382(3) ?
    C1 N15 . 1.423(2) ?
    C2 C3 . 1.387(3) ?
    C2 Cl16 . 1.732(2) ?
    C3 C4 . 1.374(3) ?
    C3 H3A . 0.9300 ?
    C4 C5 . 1.364(3) ?
    C4 H4A . 0.9300 ?
    C5 C6 . 1.378(3) ?
    C5 H5A . 0.9300 ?
    C6 H6A . 0.9300 ?
    C7 O17 . 1.2255(17) ?
    C7 N15 . 1.345(2) ?
    C7 C8 . 1.480(2) ?
    C8 C13 . 1.384(2) ?
    C8 C9 . 1.387(2) ?
    C9 C10 . 1.373(3) ?
    C9 H9A . 0.9300 ?
    C10 C11 . 1.381(3) ?
    C10 H10A . 0.9300 ?
    C11 C12 . 1.380(3) ?
    C11 C14 . 1.512(3) ?
    C12 C13 . 1.379(3) ?
    C12 H12A . 0.9300 ?
    C13 H13A . 0.9300 ?
    C14 H14C . 0.9600 ?
    C14 H14B . 0.9600 ?
    C14 H14A . 0.9600 ?
    C18 C23 . 1.375(2) ?
    C18 C19 . 1.384(3) ?
    C18 N32 . 1.415(2) ?
    C19 C20 . 1.379(3) ?
    C19 Cl33 . 1.7365(19) ?
    C20 C21 . 1.365(3) ?
    C20 H20A . 0.9300 ?
    C21 C22 . 1.364(3) ?
    C21 H21A . 0.9300 ?
    C22 C23 . 1.385(3) ?
    C22 H22A . 0.9300 ?
    C23 H23A . 0.9300 ?
    C24 O34 . 1.2248(17) ?
    C24 N32 . 1.330(2) ?
    C24 C25 . 1.485(2) ?
    C25 C30 . 1.384(2) ?
    C25 C26 . 1.386(2) ?
    C26 C27 . 1.374(3) ?
    C26 H26A . 0.9300 ?
    C27 C28 . 1.375(3) ?
    C27 H27A . 0.9300 ?
    C28 C29 . 1.380(3) ?
    C28 C31 . 1.505(3) ?
    C29 C30 . 1.381(3) ?
    C29 H29A . 0.9300 ?
    C30 H30A . 0.9300 ?
    C31 H31C . 0.9600 ?
    C31 H31B . 0.9600 ?
    C31 H31A . 0.9600 ?
    N15 H15A . 0.8600 ?
    N32 H32A . 0.8600 ?
loop_
    _geom_angle_atom_site_label_1
    _geom_angle_atom_site_label_2
    _geom_angle_atom_site_label_3
    _geom_angle_site_symmetry_1
    _geom_angle_site_symmetry_3
    _geom_angle
    _geom_angle_publ_flag
    C6 C1 C2 . . 118.26(17) ?
    C6 C1 N15 . . 119.97(17) ?
    C2 C1 N15 . . 121.63(16) ?
    C1 C2 C3 . . 120.95(18) ?
    C1 C2 Cl16 . . 120.17(14) ?
    C3 C2 Cl16 . . 118.88(17) ?
    C4 C3 C2 . . 119.3(2) ?
    C4 C3 H3A . . 120.3 ?
    C2 C3 H3A . . 120.3 ?
    C5 C4 C3 . . 120.4(2) ?
    C5 C4 H4A . . 119.8 ?
    C3 C4 H4A . . 119.8 ?
    C4 C5 C6 . . 119.9(2) ?
    C4 C5 H5A . . 120.1 ?
    C6 C5 H5A . . 120.1 ?
    C1 C6 C5 . . 121.2(2) ?
    C1 C6 H6A . . 119.4 ?
    C5 C6 H6A . . 119.4 ?
    O17 C7 N15 . . 120.71(15) ?
    O17 C7 C8 . . 121.67(14) ?
    N15 C7 C8 . . 117.62(13) ?
    C13 C8 C9 . . 117.97(16) ?
    C13 C8 C7 . . 118.71(14) ?
    C9 C8 C7 . . 123.32(15) ?
    C10 C9 C8 . . 120.80(17) ?
    C10 C9 H9A . . 119.6 ?
    C8 C9 H9A . . 119.6 ?
    C9 C10 C11 . . 121.40(17) ?
    C9 C10 H10A . . 119.3 ?
    C11 C10 H10A . . 119.3 ?
    C12 C11 C10 . . 117.82(17) ?
    C12 C11 C14 . . 121.0(2) ?
    C10 C11 C14 . . 121.2(2) ?
    C13 C12 C11 . . 121.17(17) ?
    C13 C12 H12A . . 119.4 ?
    C11 C12 H12A . . 119.4 ?
    C12 C13 C8 . . 120.78(17) ?
    C12 C13 H13A . . 119.6 ?
    C8 C13 H13A . . 119.6 ?
    C11 C14 H14C . . 109.5 ?
    C11 C14 H14B . . 109.5 ?
    H14C C14 H14B . . 109.5 ?
    C11 C14 H14A . . 109.5 ?
    H14C C14 H14A . . 109.5 ?
    H14B C14 H14A . . 109.5 ?
    C23 C18 C19 . . 118.30(16) ?
    C23 C18 N32 . . 121.70(17) ?
    C19 C18 N32 . . 119.96(16) ?
    C20 C19 C18 . . 121.37(18) ?
    C20 C19 Cl33 . . 118.95(17) ?
    C18 C19 Cl33 . . 119.67(14) ?
    C21 C20 C19 . . 119.1(2) ?
    C21 C20 H20A . . 120.4 ?
    C19 C20 H20A . . 120.4 ?
    C22 C21 C20 . . 120.8(2) ?
    C22 C21 H21A . . 119.6 ?
    C20 C21 H21A . . 119.6 ?
    C21 C22 C23 . . 119.9(2) ?
    C21 C22 H22A . . 120.0 ?
    C23 C22 H22A . . 120.0 ?
    C18 C23 C22 . . 120.5(2) ?
    C18 C23 H23A . . 119.8 ?
    C22 C23 H23A . . 119.8 ?
    O34 C24 N32 . . 120.29(15) ?
    O34 C24 C25 . . 121.75(14) ?
    N32 C24 C25 . . 117.94(13) ?
    C30 C25 C26 . . 117.58(16) ?
    C30 C25 C24 . . 119.67(14) ?
    C26 C25 C24 . . 122.55(15) ?
    C27 C26 C25 . . 121.04(16) ?
    C27 C26 H26A . . 119.5 ?
    C25 C26 H26A . . 119.5 ?
    C26 C27 C28 . . 121.73(17) ?
    C26 C27 H27A . . 119.1 ?
    C28 C27 H27A . . 119.1 ?
    C27 C28 C29 . . 117.26(17) ?
    C27 C28 C31 . . 120.59(19) ?
    C29 C28 C31 . . 122.15(19) ?
    C28 C29 C30 . . 121.68(17) ?
    C28 C29 H29A . . 119.2 ?
    C30 C29 H29A . . 119.2 ?
    C29 C30 C25 . . 120.69(17) ?
    C29 C30 H30A . . 119.7 ?
    C25 C30 H30A . . 119.7 ?
    C28 C31 H31C . . 109.5 ?
    C28 C31 H31B . . 109.5 ?
    H31C C31 H31B . . 109.5 ?
    C28 C31 H31A . . 109.5 ?
    H31C C31 H31A . . 109.5 ?
    H31B C31 H31A . . 109.5 ?
    C7 N15 C1 . . 123.57(12) ?
    C7 N15 H15A . . 118.2 ?
    C1 N15 H15A . . 118.2 ?
    C24 N32 C18 . . 124.80(13) ?
    C24 N32 H32A . . 117.6 ?
    C18 N32 H32A . . 117.6 ?
loop_
    _geom_torsion_atom_site_label_1
    _geom_torsion_atom_site_label_2
    _geom_torsion_atom_site_label_3
    _geom_torsion_atom_site_label_4
    _geom_torsion_site_symmetry_1
    _geom_torsion_site_symmetry_2
    _geom_torsion_site_symmetry_3
    _geom_torsion_site_symmetry_4
    _geom_torsion
    _geom_torsion_publ_flag
    C6 C1 C2 C3 . . . . -0.8(2) ?
    N15 C1 C2 C3 . . . . 174.95(14) ?
    C6 C1 C2 Cl16 . . . . -179.78(13) ?
    N15 C1 C2 Cl16 . . . . -4.0(2) ?
    C1 C2 C3 C4 . . . . 0.3(3) ?
    Cl16 C2 C3 C4 . . . . 179.27(15) ?
    C2 C3 C4 C5 . . . . 0.4(3) ?
    C3 C4 C5 C6 . . . . -0.5(3) ?
    C2 C1 C6 C5 . . . . 0.7(3) ?
    N15 C1 C6 C5 . . . . -175.18(16) ?
    C4 C5 C6 C1 . . . . 0.0(3) ?
    O17 C7 C8 C13 . . . . -23.7(3) ?
    N15 C7 C8 C13 . . . . 156.29(17) ?
    O17 C7 C8 C9 . . . . 156.49(18) ?
    N15 C7 C8 C9 . . . . -23.5(3) ?
    C13 C8 C9 C10 . . . . -1.2(3) ?
    C7 C8 C9 C10 . . . . 178.60(17) ?
    C8 C9 C10 C11 . . . . -1.2(3) ?
    C9 C10 C11 C12 . . . . 2.3(3) ?
    C9 C10 C11 C14 . . . . -176.7(2) ?
    C10 C11 C12 C13 . . . . -0.9(3) ?
    C14 C11 C12 C13 . . . . 178.0(2) ?
    C11 C12 C13 C8 . . . . -1.4(3) ?
    C9 C8 C13 C12 . . . . 2.5(3) ?
    C7 C8 C13 C12 . . . . -177.30(18) ?
    C23 C18 C19 C20 . . . . -1.0(2) ?
    N32 C18 C19 C20 . . . . 176.71(15) ?
    C23 C18 C19 Cl33 . . . . -179.72(12) ?
    N32 C18 C19 Cl33 . . . . -2.0(2) ?
    C18 C19 C20 C21 . . . . 0.0(3) ?
    Cl33 C19 C20 C21 . . . . 178.76(15) ?
    C19 C20 C21 C22 . . . . 1.1(3) ?
    C20 C21 C22 C23 . . . . -1.3(3) ?
    C19 C18 C23 C22 . . . . 0.9(2) ?
    N32 C18 C23 C22 . . . . -176.82(15) ?
    C21 C22 C23 C18 . . . . 0.3(3) ?
    O34 C24 C25 C30 . . . . 17.0(3) ?
    N32 C24 C25 C30 . . . . -164.36(17) ?
    O34 C24 C25 C26 . . . . -157.66(19) ?
    N32 C24 C25 C26 . . . . 21.0(3) ?
    C30 C25 C26 C27 . . . . -1.0(3) ?
    C24 C25 C26 C27 . . . . 173.79(19) ?
    C25 C26 C27 C28 . . . . 0.0(3) ?
    C26 C27 C28 C29 . . . . 1.2(3) ?
    C26 C27 C28 C31 . . . . -178.1(2) ?
    C27 C28 C29 C30 . . . . -1.5(3) ?
    C31 C28 C29 C30 . . . . 177.8(2) ?
    C28 C29 C30 C25 . . . . 0.5(3) ?
    C26 C25 C30 C29 . . . . 0.7(3) ?
    C24 C25 C30 C29 . . . . -174.21(18) ?
    O17 C7 N15 C1 . . . . -0.2(3) ?
    C8 C7 N15 C1 . . . . 179.78(16) ?
    C6 C1 N15 C7 . . . . -107.11(19) ?
    C2 C1 N15 C7 . . . . 77.2(2) ?
    O34 C24 N32 C18 . . . . 9.7(3) ?
    C25 C24 N32 C18 . . . . -168.96(16) ?
    C23 C18 N32 C24 . . . . -77.9(2) ?
    C19 C18 N32 C24 . . . . 104.46(19) ?
loop_
    _geom_hbond_atom_site_label_D
    _geom_hbond_atom_site_label_H
    _geom_hbond_atom_site_label_A
    _geom_hbond_site_symmetry_A
    _geom_hbond_distance_DH
    _geom_hbond_distance_HA
    _geom_hbond_distance_DA
    _geom_hbond_angle_DHA
    N15 H15A O34 . 0.86 2.02 2.8408(16) 158.7
    N32 H32A O17 1_554 0.86 2.01 2.8455(16) 164.8
data_global
_journal_date_recd_electronic     2011-09-20
_journal_date_accepted     2011-09-21
_journal_name_full     'Acta Crystallographica, Section E'
_journal_year     2011
_journal_volume     67
_journal_issue     10
_journal_page_first     o2767
_journal_page_last     o2767
_journal_paper_category     QO
_journal_coeditor_code     BT5650
_publ_contact_author_name     'Prof. B. Thimme Gowda'
_publ_contact_author_address
;
  Department of Chemistry
  Mangalore University
  Mangalagangotri-574 199
  Mangalore, India
;
_publ_contact_author_email     gowdabt@yahoo.com
_publ_contact_author_fax     '91 824 2287367'
_publ_contact_author_phone     '91 824 2287262'
_publ_section_title
;
<i>N</i>-(2-Chlorophenyl)-4-methylbenzamide
;
loop_
    _publ_author_name
    _publ_author_address
    'Vinola Z. Rodrigues'
; Department of Chemistry
  Mangalore University
  Mangalagangotri 574 199
  Mangalore, India
;
    'Peter Herich'
; Institute of Physical Chemistry and Chemical Physics
  Slovak University of Technology
  Radlinsk\'eho 9
  SK-812 37 Bratislava
  Slovak Republic
;
    'B. Thimme Gowda'
; Department of Chemistry
  Mangalore University
  Mangalagangotri 574 199
  Mangalore, India
;
    'Jozef Ko\<z\'i\<sek'
; Institute of Physical Chemistry and Chemical Physics
  Slovak University of Technology
  Radlinsk\'eho 9
  SK-812 37 Bratislava
  Slovak Republic
;
