# Supplementary material for: N-(2-Chloro­phen­yl)-4-methyl­benzamide
Source: Acta Crystallogr Sect E Struct Rep Online. 2011 Sep 30;67(Pt 10):o2767. doi: 10.1107/S1600536811038840 (PMC3201415; doi:10.1107/S1600536811038840)
Supplement: Supplementary file 2 [file e-67-o2767-Isup2.hkl]

# 
# h,k,l, Fc-squared, Fo-squared, sigma(Fo-squared) and status flag 
# 
data_I
_shelx_title ' EXP_641 IN P2(1)/N' 
_shelx_refln_list_code          4 
_shelx_F_calc_maximum      273.60 
_exptl_crystal_F_000      1024.00 
_reflns_d_resolution_high  0.7216 
 
loop_ 
 _symmetry_equiv_pos_as_xyz 
 'x, y, z' 
 '-x+1/2, y+1/2, -z+1/2' 
 '-x, -y, -z' 
 'x-1/2, -y-1/2, z-1/2' 
 
_cell_length_a     9.6940 
_cell_length_b    27.4495 
_cell_length_c     9.9025 
_cell_angle_alpha  90.000 
_cell_angle_beta  106.730 
_cell_angle_gamma  90.000 
 
_shelx_F_squared_multiplier     1.000 
 
loop_ 
 _refln_index_h 
 _refln_index_k 
 _refln_index_l 
 _refln_F_squared_calc 
 _refln_F_squared_meas 
 _refln_F_squared_sigma 
 _refln_observed_status 
   2   0   0      456.20      441.76     23.64 o 
   4   0   0     3129.31     3486.82     23.07 o 
   6   0   0      273.26      254.10     13.55 o 
   8   0   0      340.70      351.14     12.84 o 
  10   0   0       41.56       18.99     16.75 o 
  12   0   0        4.33       -7.78     24.62 o 
   2   1   0     7836.94     7795.25     64.89 o 
   3   1   0     5480.28     5165.40     59.20 o 
   4   1   0      302.92      355.67      8.14 o 
   5   1   0      321.87      296.31      8.98 o 
   6   1   0     1701.50     1569.75     27.34 o 
   7   1   0       25.62       22.06      7.00 o 
   8   1   0        1.48        2.87      7.36 o 
   9   1   0       34.64       36.97      7.72 o 
  10   1   0        2.34       -1.23      9.67 o 
  11   1   0        7.28       15.18     12.45 o 
  12   1   0        0.09      -12.56     17.99 o 
   2   2   0    37594.32    37891.38    174.21 o 
   3   2   0    29495.32    28598.76    357.97 o 
   4   2   0       87.32       97.64      5.78 o 
   5   2   0      155.36      167.61      6.11 o 
   6   2   0      178.45      174.13      7.18 o 
   7   2   0       51.64       55.45      6.91 o 
   8   2   0       61.03       58.45      7.39 o 
   9   2   0       16.12       13.34      7.53 o 
  10   2   0       11.90        2.90      9.95 o 
  11   2   0       31.59       32.21     12.96 o 
  12   2   0        0.68        6.82     17.42 o 
   2   3   0     3906.24     3815.65     20.57 o 
   3   3   0     4947.37     4966.56     56.12 o 
   4   3   0      686.51      632.56      8.68 o 
   5   3   0       75.54       69.13      5.34 o 
   6   3   0      478.89      412.29     10.37 o 
   7   3   0      352.66      357.07     12.11 o 
   8   3   0        9.31        9.36      7.24 o 
   9   3   0       67.16       58.66      7.30 o 
  10   3   0       17.51        7.39     10.12 o 
  11   3   0        9.63       13.12     12.51 o 
  12   3   0       13.38       42.50     20.25 o 
   1   4   0     2369.99     2345.93     19.61 o 
   2   4   0      396.08      416.52     21.13 o 
   3   4   0       50.00       56.05      8.41 o 
   4   4   0      355.89      384.71      8.86 o 
   5   4   0       19.08       19.63      4.60 o 
   6   4   0      505.85      477.29     10.31 o 
   7   4   0        8.16        3.78      5.53 o 
   8   4   0       32.50       31.27      6.72 o 
   9   4   0       53.80       61.76     10.70 o 
  10   4   0        1.89        7.00     10.83 o 
  11   4   0        0.68       -7.42     12.80 o 
  12   4   0        4.79       -2.19     20.11 o 
   1   5   0       91.54      106.21      5.52 o 
   2   5   0      137.58      136.68      7.82 o 
   3   5   0      900.30      884.90     12.45 o 
   4   5   0     4266.70     4670.57     38.54 o 
   5   5   0        1.86       15.12      7.41 o 
   6   5   0      608.63      571.80     10.17 o 
   7   5   0      265.93      249.11      9.51 o 
   8   5   0      168.35      181.84     12.55 o 
   9   5   0      185.30      169.65     13.75 o 
  10   5   0        1.71        1.03     11.05 o 
  11   5   0        3.68       15.71     12.51 o 
  12   5   0        5.93        6.89     24.33 o 
   0   6   0      440.35      423.61     10.70 o 
   1   6   0      198.23      243.14      5.15 o 
   2   6   0     1540.55     1564.88     20.04 o 
   3   6   0     6744.43     6760.53     61.93 o 
   4   6   0      454.03      499.54     10.79 o 
   5   6   0        0.22        0.05      7.41 o 
   6   6   0        7.53       35.08      7.68 o 
   7   6   0      499.44      466.10     10.81 o 
   8   6   0        0.16       -3.44     11.24 o 
   9   6   0       10.87       24.14     12.16 o 
  10   6   0       85.04       79.52     11.80 o 
  11   6   0        0.23        0.29     12.95 o 
  12   6   0        1.72       26.74     18.36 o 
   1   7   0     4175.13     4400.32     27.15 o 
   2   7   0     1651.46     1653.06     13.57 o 
   3   7   0      266.21      285.45      8.41 o 
   4   7   0      436.78      421.23      9.62 o 
   5   7   0        1.11        2.12      4.63 o 
   6   7   0     1110.73     1156.68     13.17 o 
   7   7   0      332.79      373.80     10.44 o 
   8   7   0       47.70       29.78     11.57 o 
   9   7   0       13.94       10.65     12.05 o 
  10   7   0       23.68       23.73     11.50 o 
  11   7   0        1.03       -9.32     12.51 o 
  12   7   0        1.03      -18.76     18.76 o 
   0   8   0     9655.21     9343.21     57.02 o 
   1   8   0     5125.03     5164.73     29.02 o 
   2   8   0      141.63      157.41      6.02 o 
   3   8   0       19.92       20.44      7.24 o 
   4   8   0     3448.83     3699.27     23.16 o 
   5   8   0      368.74      411.25      9.13 o 
   6   8   0      119.15      101.58      5.64 o 
   7   8   0       22.23       19.64      5.84 o 
   8   8   0       70.77       58.66      7.20 o 
   9   8   0        5.71       13.87     11.23 o 
  10   8   0       20.59       12.80     12.32 o 
  11   8   0        2.14       -1.14     15.30 o 
  12   8   0        2.20       21.33     19.42 o 
   1   9   0       14.89       25.13      5.78 o 
   2   9   0      386.95      383.97      6.40 o 
   3   9   0      578.48      572.50      8.84 o 
   4   9   0     3480.99     3533.81     19.23 o 
   5   9   0      620.02      665.16     10.32 o 
   6   9   0      237.61      209.84      8.73 o 
   7   9   0      694.74      689.40     13.37 o 
   8   9   0       43.67       27.77      5.41 o 
   9   9   0       34.90       39.31     11.71 o 
  10   9   0       20.33       25.00     12.56 o 
  11   9   0        5.01        7.40     13.22 o 
  12   9   0        0.58      -10.18     19.75 o 
   0  10   0      168.46      162.50      8.53 o 
   1  10   0       68.64       74.46      5.97 o 
   2  10   0    11173.29    11759.02     35.44 o 
   3  10   0     2899.60     3067.72     32.88 o 
   4  10   0     1210.94     1292.79     10.57 o 
   5  10   0      475.73      517.41      8.97 o 
   6  10   0      247.81      295.97      9.27 o 
   7  10   0      367.22      362.26     13.10 o 
   8  10   0       10.71        0.15     10.81 o 
   9  10   0        1.09        4.62     11.44 o 
  10  10   0       26.01       10.40     12.66 o 
  11  10   0        2.09       -1.15     13.42 o 
  12  10   0        0.15       -9.09     19.48 o 
   1  11   0      910.26      900.80     11.04 o 
   2  11   0     3054.69     3255.96     17.04 o 
   3  11   0     2495.02     2855.25     12.52 o 
   4  11   0      135.61      113.86      6.85 o 
   5  11   0       66.46       59.41      6.74 o 
   6  11   0       25.38       26.18      7.39 o 
   7  11   0       47.53       47.32     11.09 o 
   8  11   0       11.65       10.53     10.74 o 
   9  11   0        0.32        2.13     11.45 o 
  10  11   0       37.10       40.75     12.92 o 
  11  11   0        8.83       -1.00     13.55 o 
  12  11   0        1.33        8.69     26.61 o 
   0  12   0     3624.33     3882.49     28.37 o 
   1  12   0      468.01      378.72      7.07 o 
   2  12   0      347.82      371.98      6.78 o 
   3  12   0     2175.62     2479.39     19.05 o 
   4  12   0       26.46       19.17      5.69 o 
   5  12   0      202.05      218.29      7.38 o 
   6  12   0        0.47        3.14      7.81 o 
   7  12   0        0.03       -0.88     10.69 o 
   8  12   0       18.64       17.25     11.08 o 
   9  12   0        2.53        1.22     12.05 o 
  10  12   0       16.20       16.40     12.74 o 
  11  12   0        0.02       22.36     17.35 o 
  12  12   0        7.58       -3.01     19.99 o 
   1  13   0     8079.32     9212.23     30.78 o 
   2  13   0      366.47      386.92      6.72 o 
   3  13   0      551.47      611.37      8.39 o 
   4  13   0      422.17      378.20      7.17 o 
   5  13   0     1090.58     1052.87      9.84 o 
   6  13   0       19.91       12.62      8.88 o 
   7  13   0       20.04       12.14     11.09 o 
   8  13   0        3.23        2.91     13.20 o 
   9  13   0       28.07       23.27     12.41 o 
  10  13   0       10.91        5.99     13.24 o 
  11  13   0        0.06       -8.02     17.69 o 
  12  13   0        0.03        2.09     38.15 o 
   0  14   0      121.37      146.34      8.29 o 
   1  14   0     2833.17     3257.41     25.94 o 
   2  14   0        4.26        2.05      5.16 o 
   3  14   0      400.66      444.17      7.73 o 
   4  14   0      164.27      157.54      6.02 o 
   5  14   0      130.30      125.42      6.88 o 
   6  14   0      109.28      129.06      9.74 o 
   7  14   0        1.21        3.83     10.72 o 
   8  14   0        7.45        3.52     12.26 o 
   9  14   0       13.83        8.44     11.47 o 
  10  14   0      112.36      122.41     13.41 o 
  11  14   0        0.92       -1.28     17.86 o 
   1  15   0     3262.63     3531.75     20.28 o 
   2  15   0      811.84      783.12      9.37 o 
   3  15   0      369.31      440.66      7.01 o 
   4  15   0       40.37       37.96      4.52 o 
   5  15   0       19.82       13.15      6.54 o 
   6  15   0      887.10      892.00     11.95 o 
   7  15   0      618.17      582.05     14.71 o 
   8  15   0        2.20        3.12     12.61 o 
   9  15   0        8.34       16.19     11.76 o 
  10  15   0        4.38       11.30     12.60 o 
  11  15   0       10.43       14.64     20.48 o 
   0  16   0      902.24      891.19     11.80 o 
   1  16   0     1185.62     1218.56     13.13 o 
   2  16   0       14.56       16.08      5.04 o 
   3  16   0       96.94      102.15      6.20 o 
   4  16   0      788.71      806.50     14.35 o 
   5  16   0        4.20        7.95      6.88 o 
   6  16   0       65.28       68.45      8.22 o 
   7  16   0      156.10      161.25     10.08 o 
   8  16   0        6.18       -1.64     13.06 o 
   9  16   0        6.03       -2.29     13.72 o 
  10  16   0        0.69        4.93     14.42 o 
  11  16   0        0.40       35.41     20.29 o 
   1  17   0       26.60       25.65      5.74 o 
   2  17   0      312.62      322.89      6.52 o 
   3  17   0      126.03      116.95      6.28 o 
   4  17   0      905.04      892.05      9.54 o 
   5  17   0        8.15        7.87      7.22 o 
   6  17   0      196.07      210.53      8.92 o 
   7  17   0       43.34       49.23      9.20 o 
   8  17   0        0.86        1.05     13.43 o 
   9  17   0       71.15       81.21     14.69 o 
  10  17   0       14.42       -0.09     14.90 o 
  11  17   0        1.59        1.85     20.29 o 
   0  18   0        1.51       -0.23      6.86 o 
   1  18   0      650.42      669.11      7.48 o 
   2  18   0      105.11       93.07      4.14 o 
   3  18   0      177.05      159.93      7.54 o 
   4  18   0       16.58       19.30      5.80 o 
   5  18   0       31.87       30.10      7.95 o 
   6  18   0      143.94      132.75      9.59 o 
   7  18   0       60.43       72.23     11.58 o 
   8  18   0       76.34       93.18     13.95 o 
   9  18   0       11.66       14.31     14.20 o 
  10  18   0        0.31       10.43     15.96 o 
  11  18   0       12.98      -33.07     33.07 o 
   1  19   0      675.13      711.27      7.74 o 
   2  19   0     1065.01     1012.00      9.31 o 
   3  19   0       25.57       29.80      7.40 o 
   4  19   0       57.75       54.18      7.02 o 
   5  19   0       18.66        8.21      7.89 o 
   6  19   0       13.93       20.60      3.85 o 
   7  19   0        6.99       -5.45     14.36 o 
   8  19   0        1.13       -7.51     13.65 o 
   9  19   0        5.27       18.16     14.49 o 
  10  19   0        4.87       20.26     17.76 o 
  11  19   0        0.52       -7.13     35.89 o 
   0  20   0      721.45      742.76     12.94 o 
   1  20   0     1275.65     1280.67     11.83 o 
   2  20   0      297.02      277.84      7.94 o 
   3  20   0      144.11      124.34      8.21 o 
   4  20   0        2.69        7.11      6.95 o 
   5  20   0      399.65      393.09     13.98 o 
   6  20   0       61.71       58.03      8.06 o 
   7  20   0        0.24       -9.37     14.26 o 
   8  20   0       20.83       32.31     15.33 o 
   9  20   0       32.07       41.24     14.76 o 
  10  20   0        3.66       -4.19     21.04 o 
   1  21   0       85.08      106.68      7.58 o 
   2  21   0       38.01       43.96      7.41 o 
   3  21   0       35.01       30.08      6.33 o 
   4  21   0        5.18        4.67      7.33 o 
   5  21   0       40.53       46.25     13.40 o 
   6  21   0       26.23       26.36     13.80 o 
   7  21   0        1.60      -14.97     14.97 o 
   8  21   0       41.89        8.98     16.01 o 
   9  21   0        6.26        9.49     16.48 o 
  10  21   0        0.74       18.45     36.68 o 
   0  22   0      243.35      249.84     12.87 o 
   1  22   0      163.38      159.40      8.12 o 
   2  22   0        3.35        3.49      7.31 o 
   3  22   0       30.37       31.03      4.99 o 
   4  22   0       13.95       25.66      7.65 o 
   5  22   0        1.50        9.49     13.39 o 
   6  22   0       20.02       21.75     14.12 o 
   7  22   0       36.82       38.70     15.52 o 
   8  22   0       22.79       42.77     16.06 o 
   9  22   0        0.35        7.66     18.05 o 
  10  22   0        2.51       -2.06     37.30 o 
   1  23   0      568.22      555.68     10.87 o 
   2  23   0        0.18       -0.95      7.40 o 
   3  23   0      549.49      530.46     11.92 o 
   4  23   0        0.20        4.16      8.53 o 
   5  23   0      131.44      135.68     14.92 o 
   6  23   0       57.83       72.42     14.94 o 
   7  23   0       12.08        3.92     15.93 o 
   8  23   0       18.33       10.22     16.41 o 
   9  23   0        4.07      -19.56     26.13 o 
   0  24   0      371.27      401.02     15.51 o 
   1  24   0      915.35      925.75     18.91 o 
   2  24   0       40.82       26.78      7.85 o 
   3  24   0       24.72        8.90      3.84 o 
   4  24   0       44.89       32.21      7.29 o 
   5  24   0        5.79       16.08     14.26 o 
   6  24   0        0.10       -0.79     14.64 o 
   7  24   0        1.24       -3.56     15.64 o 
   8  24   0       29.44       27.99     17.06 o 
   9  24   0       15.57       37.30     38.01 o 
   1  25   0       98.41       88.39      9.31 o 
   2  25   0        1.22        0.14      8.39 o 
   3  25   0      323.14      344.05     12.57 o 
   4  25   0       72.22       81.11      7.04 o 
   5  25   0      131.24      123.26     15.84 o 
   6  25   0        2.37       -4.86     15.13 o 
   7  25   0        0.53       -2.31     15.91 o 
   8  25   0       34.00       35.62     17.43 o 
   9  25   0        1.71       18.92     39.30 o 
   0  26   0       41.65       48.21     14.20 o 
   1  26   0      136.44      130.16      9.44 o 
   2  26   0       77.69       73.06      8.88 o 
   3  26   0      170.80      181.29     11.87 o 
   4  26   0        7.39        0.16     11.56 o 
   5  26   0        3.19       -2.29     14.80 o 
   6  26   0        2.57        9.61     15.37 o 
   7  26   0        9.77        5.59     15.98 o 
   8  26   0        4.35      -20.70     38.18 o 
   1  27   0        5.08       -2.72      8.82 o 
   2  27   0        2.75       -1.03      8.67 o 
   3  27   0       87.46       93.43     11.32 o 
   4  27   0        0.23       -1.94     11.70 o 
   5  27   0       10.18       22.62     15.27 o 
   6  27   0        1.13       -8.02     16.04 o 
   7  27   0        1.53        9.23     16.58 o 
   8  27   0        3.05        2.58     40.36 o 
   0  28   0       19.64       11.19     15.31 o 
   1  28   0        0.80        4.15      9.07 o 
   2  28   0        2.81        7.16      8.74 o 
   3  28   0        0.77        1.87     10.68 o 
   4  28   0        9.00       20.62     11.94 o 
   5  28   0        8.34        8.49     15.80 o 
   6  28   0        0.59       12.45     16.02 o 
   7  28   0        8.53       41.46     41.49 o 
   1  29   0        5.78       10.06      9.31 o 
   2  29   0        0.99        3.26      8.88 o 
   3  29   0        0.04       -1.81     10.73 o 
   4  29   0      153.19      156.53     16.98 o 
   5  29   0       13.80       17.83     16.19 o 
   6  29   0        1.96       -1.36     16.81 o 
   0  30   0       26.75       23.19     15.59 o 
   1  30   0       10.19       17.43      9.49 o 
   2  30   0        0.10        2.36     11.03 o 
   3  30   0        9.09        6.97     11.26 o 
   4  30   0       45.60       29.67     16.34 o 
   5  30   0        7.90        5.64     16.51 o 
   6  30   0        8.92       -2.14     22.07 o 
   1  31   0       44.94       51.51     12.09 o 
   2  31   0        0.00      -11.59     11.59 o 
   3  31   0        4.08       12.75     13.58 o 
   4  31   0        0.56       10.85     15.83 o 
   5  31   0        3.81        6.76     21.13 o 
   6  31   0       15.40       12.72     27.17 o 
   0  32   0       63.83       78.58     14.56 o 
   1  32   0        4.10       11.67     12.17 o 
   2  32   0       25.65       36.17     13.98 o 
   3  32   0        2.37       13.22     13.90 o 
   4  32   0       33.75       37.88     16.92 o 
   5  32   0        2.09        2.61     21.61 o 
   1  33   0        1.53        6.35     14.11 o 
   2  33   0        1.20       -5.21     14.16 o 
   3  33   0        0.66        7.63     14.82 o 
   4  33   0        8.80       10.24     21.27 o 
   5  33   0       28.78       12.07     39.33 o 
   0  34   0        0.69       -2.21     23.93 o 
   1  34   0       29.49       51.30     18.17 o 
   2  34   0       88.55      145.77     18.07 o 
   3  34   0       24.07       15.57     18.06 o 
   4  34   0        0.56      -16.47     31.82 o 
   1  35   0        3.00       11.63     24.40 o 
   2  35   0        5.86        4.90     25.66 o 
   3  35   0        8.30       -5.85     26.16 o 
   4  35   0        0.90      -22.88     36.60 o 
   0  36   0       34.13        5.28     37.70 o 
   1  36   0       44.83       50.62     26.49 o 
   2  36   0        1.66       10.03     25.81 o 
   3  36   0        0.92       12.25     38.64 o 
   1  37   0        1.37        4.56     26.38 o 
   2  37   0        0.02      -39.01     41.80 o 
 -11   0   1        1.24       -6.85     16.55 o 
  -9   0   1      454.12      450.10     19.88 o 
  -7   0   1       37.49       32.72     10.87 o 
  -5   0   1      825.36      896.11     15.37 o 
  -3   0   1    52870.12    52786.64    254.12 o 
   3   0   1      817.13      699.32     17.20 o 
   5   0   1     1472.62     1410.84     17.67 o 
   7   0   1       20.33       15.94      9.46 o 
   9   0   1        0.02        7.64     11.42 o 
  11   0   1        0.68       -8.73     17.75 o 
 -13   1   1        0.86      -28.06     28.06 o 
 -12   1   1        3.02       12.78     17.68 o 
 -11   1   1        0.02        6.18     11.42 o 
 -10   1   1        4.19       -1.76      9.13 o 
  -9   1   1       78.75       67.67      8.60 o 
  -8   1   1        0.02        0.31      7.74 o 
  -7   1   1      198.85      184.27      9.22 o 
  -6   1   1        5.68       14.54      7.58 o 
  -5   1   1      225.09      288.13      7.33 o 
  -4   1   1        2.72        3.50      6.44 o 
  -3   1   1    16576.14    17045.87    211.58 o 
  -2   1   1        0.01        1.99      5.31 o 
   1   1   1      124.06       93.69     10.69 o 
   2   1   1       12.42       16.60      4.78 o 
   3   1   1      488.17      573.70     12.69 o 
   4   1   1      393.06      437.02      7.15 o 
   5   1   1        7.64       21.97      5.88 o 
   6   1   1        1.17       -0.67      6.09 o 
   7   1   1        9.25       12.95      6.53 o 
   8   1   1      219.15      188.57      8.38 o 
   9   1   1        6.17        9.56      8.02 o 
  10   1   1        4.24        8.81     11.95 o 
  11   1   1       10.61       -0.56     13.02 o 
 -13   2   1        1.85      -39.25     39.25 o 
 -12   2   1        4.37       -2.57     17.76 o 
 -11   2   1        0.01       -2.30     11.91 o 
 -10   2   1        1.34        9.80      9.14 o 
  -9   2   1       11.28       10.08      7.17 o 
  -8   2   1        8.84        8.73      6.89 o 
  -7   2   1       11.58       11.93      7.96 o 
  -6   2   1     2346.31     2321.83     19.79 o 
  -5   2   1     3052.77     3204.67     28.88 o 
  -4   2   1      789.37      834.79     18.21 o 
  -3   2   1     2524.82     2575.92     20.69 o 
  -2   2   1      993.57     1108.61     12.47 o 
   1   2   1      910.45      898.72     16.01 o 
   2   2   1     6621.89     6623.93     41.96 o 
   3   2   1     2433.84     2383.87     27.63 o 
   4   2   1       14.81       27.50      5.75 o 
   5   2   1      108.01      104.76      5.95 o 
   6   2   1      291.14      227.16      7.20 o 
   7   2   1       19.39       22.42      6.46 o 
   8   2   1      287.20      255.17      9.20 o 
   9   2   1        8.21       12.13      8.34 o 
  10   2   1       39.70       49.19     10.43 o 
  11   2   1        0.56       -7.42     12.83 o 
  12   2   1        0.05        6.95     32.46 o 
 -12   3   1        8.35       18.07     18.15 o 
 -11   3   1       20.80       36.69     11.69 o 
 -10   3   1       36.21       35.05      9.90 o 
  -9   3   1       23.46       18.40      5.83 o 
  -8   3   1        4.77        2.15      5.81 o 
  -7   3   1       85.53       71.97      5.55 o 
  -6   3   1      261.63      240.42      8.10 o 
  -5   3   1     1195.06     1213.07     13.24 o 
  -4   3   1      481.91      465.07      8.50 o 
  -3   3   1      201.49      194.79      9.24 o 
  -2   3   1     6774.50     6795.70     43.03 o 
   1   3   1     4690.60     5029.16     43.49 o 
   2   3   1      528.28      532.51      7.30 o 
   3   3   1     1916.11     1866.28     17.38 o 
   4   3   1      144.13      183.79      6.51 o 
   5   3   1       10.08        3.51      5.90 o 
   6   3   1       28.70       27.51      6.36 o 
   7   3   1       18.52       21.68      7.02 o 
   8   3   1       68.83       61.46      7.83 o 
   9   3   1       12.06        9.81      7.90 o 
  10   3   1        6.03       10.84     10.32 o 
  11   3   1        6.09       -7.83     12.07 o 
  12   3   1        0.61       10.26     33.82 o 
 -12   4   1        0.26        5.36     17.57 o 
 -11   4   1        0.18        2.51     11.96 o 
 -10   4   1       15.53       20.15     12.11 o 
  -9   4   1      165.24      174.79     12.79 o 
  -8   4   1       63.08       61.33     10.77 o 
  -7   4   1        1.87        1.84      3.63 o 
  -6   4   1        1.06        0.91      3.34 o 
  -5   4   1        0.27        5.16      6.28 o 
  -4   4   1      519.99      537.31     10.83 o 
  -3   4   1     1124.25     1188.15     28.16 o 
  -2   4   1      489.62      460.37      8.50 o 
  -1   4   1     1113.05     1129.63     13.49 o 
   0   4   1     7566.02     8016.56    262.64 o 
   1   4   1       20.64       12.65      4.78 o 
   2   4   1      228.40      225.33      5.93 o 
   3   4   1     2006.68     2022.55     27.47 o 
   4   4   1      917.26      845.24      8.51 o 
   5   4   1     1733.65     1729.79     22.16 o 
   6   4   1       24.32       21.32      6.31 o 
   7   4   1      253.00      277.09      8.31 o 
   8   4   1        7.36        4.95      7.23 o 
   9   4   1       10.45       18.48     10.68 o 
  10   4   1        0.41      -10.32     10.35 o 
  11   4   1        1.69       -5.09     12.15 o 
  12   4   1        0.03        1.22     35.86 o 
 -12   5   1        5.58       -6.08     18.01 o 
 -11   5   1       10.21        7.22     14.50 o 
 -10   5   1       34.60       29.97     12.20 o 
  -9   5   1        0.01        3.34     11.48 o 
  -8   5   1      149.11      143.35     10.29 o 
  -7   5   1        0.68        4.19      7.60 o 
  -6   5   1        0.33       -4.09      6.78 o 
  -5   5   1      433.72      366.22      7.69 o 
  -4   5   1     1601.21     1500.21     12.21 o 
  -3   5   1      370.40      449.17     10.64 o 
  -2   5   1     2696.70     2690.99     26.47 o 
  -1   5   1     1631.43     1608.34     15.08 o 
   0   5   1     1789.94     1720.10     11.10 o 
   1   5   1     4446.93     4429.97     41.34 o 
   2   5   1       23.06       15.84      4.97 o 
   3   5   1       38.49       39.57      4.95 o 
   4   5   1      589.88      598.97      9.16 o 
   5   5   1       26.05       26.11      7.06 o 
   6   5   1       21.97       21.08      7.36 o 
   7   5   1      521.64      572.39     11.16 o 
   8   5   1        0.16       10.64      9.82 o 
   9   5   1      198.69      193.01     11.61 o 
  10   5   1        1.70        9.20     10.66 o 
  11   5   1        6.07       10.58     12.30 o 
  12   5   1        0.23       -0.23     32.77 o 
 -12   6   1        2.77       23.58     17.70 o 
 -11   6   1        7.61        6.94     15.52 o 
 -10   6   1        7.01        4.47     12.35 o 
  -9   6   1        2.29        9.16     11.24 o 
  -8   6   1       15.24       15.27      9.46 o 
  -7   6   1      136.89      159.42      8.69 o 
  -6   6   1      328.01      327.55      8.16 o 
  -5   6   1     1495.90     1529.58     16.07 o 
  -4   6   1        2.02       -0.36      7.62 o 
  -3   6   1      398.12      369.13      9.14 o 
  -2   6   1      355.06      379.22      7.10 o 
  -1   6   1       84.93       74.21      4.60 o 
   0   6   1       42.37       41.83      4.10 o 
   1   6   1     1588.51     1563.32     14.94 o 
   2   6   1     1065.36     1001.50      7.59 o 
   3   6   1      142.20      118.09      5.51 o 
   4   6   1       54.38       54.06      4.67 o 
   5   6   1      183.21      176.69      7.78 o 
   6   6   1      476.65      452.60      9.49 o 
   7   6   1      573.55      579.29     11.77 o 
   8   6   1        4.35        0.16      9.57 o 
   9   6   1        8.17        6.24     10.59 o 
  10   6   1       19.73       17.17     10.79 o 
  11   6   1        3.55       -8.76     13.14 o 
  12   6   1        5.41       29.41     33.70 o 
 -12   7   1        4.00       13.25     17.96 o 
 -11   7   1        1.81      -14.72     15.87 o 
 -10   7   1       10.93        5.27     12.03 o 
  -9   7   1        1.58        9.93     11.46 o 
  -8   7   1        0.82        3.42      9.78 o 
  -7   7   1        0.22       -5.70      8.47 o 
  -6   7   1      323.45      291.55      8.14 o 
  -5   7   1      834.38      863.42     10.73 o 
  -4   7   1     1209.12     1194.06     11.76 o 
  -3   7   1      448.59      395.42      8.58 o 
  -2   7   1     1520.82     1513.20     21.76 o 
  -1   7   1        1.18        0.99      4.68 o 
   0   7   1      455.02      433.07      5.91 o 
   1   7   1     3207.76     3196.68     20.17 o 
   2   7   1     2233.34     2187.16     13.00 o 
   3   7   1      867.28      866.43     13.95 o 
   4   7   1      111.56       84.40      4.70 o 
   5   7   1      525.35      414.34      7.75 o 
   6   7   1     1061.88     1126.30     14.25 o 
   7   7   1       10.46        6.62      8.67 o 
   8   7   1       32.57       35.37      9.99 o 
   9   7   1        2.98        6.60      8.35 o 
  10   7   1        2.73       -0.85     10.89 o 
  11   7   1        5.93        1.03     13.22 o 
  12   7   1        1.95       18.44     33.85 o 
 -12   8   1        0.39        6.43     20.31 o 
 -11   8   1        2.89       -7.99     16.18 o 
 -10   8   1       37.99       40.69     12.43 o 
  -9   8   1        0.30       -4.54     11.34 o 
  -8   8   1      345.51      345.52     13.68 o 
  -7   8   1      119.07      120.29      9.30 o 
  -6   8   1        1.96        6.72      7.75 o 
  -5   8   1       66.16       68.12      7.22 o 
  -4   8   1     1172.23     1292.79     13.53 o 
  -3   8   1     1098.79     1039.71     12.62 o 
  -2   8   1       68.27       58.89      7.86 o 
  -1   8   1       77.19       68.33      4.64 o 
   0   8   1     8077.58     8223.11     28.86 o 
   1   8   1       12.36       14.08      4.85 o 
   2   8   1      318.92      360.89      5.89 o 
   3   8   1      959.67      983.63     11.28 o 
   4   8   1      546.44      543.12      6.59 o 
   5   8   1      826.99      761.53      8.39 o 
   6   8   1      160.34      154.50      7.32 o 
   7   8   1        5.70       10.16      6.91 o 
   8   8   1        1.11       -3.48      8.09 o 
   9   8   1        2.00        8.87     10.68 o 
  10   8   1       26.39       29.48     11.55 o 
  11   8   1        0.16       -5.52     13.18 o 
  12   8   1        6.07       26.69     35.38 o 
 -12   9   1        4.10        3.35     38.14 o 
 -11   9   1        1.24       20.87     15.19 o 
 -10   9   1        3.91        8.07     12.44 o 
  -9   9   1        0.66        1.56     11.91 o 
  -8   9   1       74.84       64.63     11.58 o 
  -7   9   1      240.80      247.62     10.35 o 
  -6   9   1        2.56        3.20      7.87 o 
  -5   9   1      556.55      524.50      8.81 o 
  -4   9   1       26.15       27.83      7.78 o 
  -3   9   1     1932.93     1853.88     12.26 o 
  -2   9   1      600.08      600.11      8.69 o 
  -1   9   1      928.06      835.69      8.06 o 
   0   9   1        7.51        6.72      4.00 o 
   1   9   1     4190.98     4141.08     25.80 o 
   2   9   1      115.95      121.37      5.33 o 
   3   9   1     1163.77     1277.59     15.44 o 
   4   9   1      765.62      661.03      9.33 o 
   5   9   1        8.30       10.32      5.54 o 
   6   9   1      248.80      245.12      7.58 o 
   7   9   1       87.00       78.09      6.76 o 
   8   9   1        0.07        0.45      7.63 o 
   9   9   1       70.85       78.92     11.40 o 
  10   9   1       57.77       52.61     12.04 o 
  11   9   1        4.77       13.07     13.18 o 
  12   9   1        7.74       13.80     36.23 o 
 -12  10   1        0.07       -3.78     25.42 o 
 -11  10   1        4.01       23.49     15.12 o 
 -10  10   1       22.79       22.57     11.77 o 
  -9  10   1       26.85       33.74     11.73 o 
  -8  10   1       45.36       48.07     11.41 o 
  -7  10   1     1100.80     1206.38     22.51 o 
  -6  10   1      682.10      713.93     10.99 o 
  -5  10   1     1601.98     1619.17     12.29 o 
  -4  10   1      186.52      177.31      8.05 o 
  -3  10   1     3680.47     3828.36     23.91 o 
  -2  10   1      543.77      471.61      7.54 o 
  -1  10   1      273.75      243.16      4.94 o 
   0  10   1       87.23       84.92      3.82 o 
   1  10   1     1020.24      969.07      7.97 o 
   2  10   1      201.91      149.47      5.31 o 
   3  10   1     1946.79     1905.77     10.09 o 
   4  10   1      129.18      133.43      5.39 o 
   5  10   1       72.33       65.84      4.47 o 
   6  10   1      281.05      267.23      9.62 o 
   7  10   1        3.65        3.79      6.61 o 
   8  10   1       62.40       42.01      7.32 o 
   9  10   1        0.36       -0.02     11.08 o 
  10  10   1       16.47       19.49     11.61 o 
  11  10   1        3.94       15.68     19.02 o 
 -12  11   1        0.00      -26.61     26.61 o 
 -11  11   1        5.28       11.56     15.04 o 
 -10  11   1       19.15       20.26     12.05 o 
  -9  11   1       81.99       75.21     11.85 o 
  -8  11   1        0.21        0.04     10.67 o 
  -7  11   1        0.70       -2.74     10.94 o 
  -6  11   1      109.32      114.30      7.62 o 
  -5  11   1       15.07       11.43      6.64 o 
  -4  11   1       80.48       86.09      3.97 o 
  -3  11   1      636.19      711.81      9.80 o 
  -2  11   1     1640.14     1522.33     12.28 o 
  -1  11   1      689.42      649.62      7.79 o 
   0  11   1       77.02       65.36      3.50 o 
   1  11   1     2475.61     2615.62     18.61 o 
   2  11   1     2876.91     3095.74     17.19 o 
   3  11   1        6.34        1.62      5.10 o 
   4  11   1      415.28      334.00      6.28 o 
   5  11   1      178.96      198.58      6.02 o 
   6  11   1      739.50      756.64     14.11 o 
   7  11   1        0.00       -2.02     10.19 o 
   8  11   1       46.04       44.60     11.58 o 
   9  11   1       35.43       25.18     12.29 o 
  10  11   1       10.80       17.49     11.75 o 
  11  11   1        0.13      -12.99     28.94 o 
 -12  12   1        4.09      -26.69     26.69 o 
 -11  12   1        1.85        3.63     15.55 o 
 -10  12   1       31.86       38.10     12.25 o 
  -9  12   1        6.71        9.91     11.24 o 
  -8  12   1        5.08        1.13     10.58 o 
  -7  12   1      302.55      309.50     13.22 o 
  -6  12   1      129.96      132.76      9.41 o 
  -5  12   1        1.06        4.07      5.17 o 
  -4  12   1      683.69      725.20      7.14 o 
  -3  12   1      138.21      117.76      6.56 o 
  -2  12   1      276.28      325.19      4.97 o 
  -1  12   1        1.75       -2.41      3.39 o 
   0  12   1     4630.85     5213.80     20.47 o 
   1  12   1       28.41       52.73      4.58 o 
   2  12   1      515.14      590.24      8.04 o 
   3  12   1       40.71       48.21      5.28 o 
   4  12   1     1590.91     1622.95     12.53 o 
   5  12   1      294.87      348.08      7.99 o 
   6  12   1       64.19       59.96      7.69 o 
   7  12   1       37.38       35.78      9.16 o 
   8  12   1        0.02        4.80     10.48 o 
   9  12   1       25.92       20.19     11.69 o 
  10  12   1        0.53       -2.10     11.37 o 
  11  12   1        2.48        3.00     14.62 o 
 -12  13   1        6.49       57.51     35.55 o 
 -11  13   1        1.56       16.68     17.22 o 
 -10  13   1        0.15       -4.59     15.15 o 
  -9  13   1        1.70       -2.20     11.55 o 
  -8  13   1        4.55       12.89     13.08 o 
  -7  13   1        0.07        4.60     11.55 o 
  -6  13   1      261.17      269.33     11.33 o 
  -5  13   1      102.91      100.58      5.26 o 
  -4  13   1     1634.33     1719.18     12.23 o 
  -3  13   1       38.12       40.30      6.35 o 
  -2  13   1       20.33       14.87      3.95 o 
  -1  13   1     1143.14     1180.34     10.14 o 
   0  13   1       85.22       84.24      6.02 o 
   1  13   1      950.33      923.24      9.68 o 
   2  13   1       85.38       80.54      5.31 o 
   3  13   1      582.28      612.94      7.71 o 
   4  13   1       17.66        9.62      5.79 o 
   5  13   1      220.64      218.15      8.40 o 
   6  13   1      125.54      104.94      8.53 o 
   7  13   1       41.50       40.77      9.30 o 
   8  13   1        5.51        2.95     12.17 o 
   9  13   1       51.23       46.16     12.08 o 
  10  13   1        3.42       -4.38     11.56 o 
  11  13   1        4.74      -13.47     17.26 o 
 -11  14   1        3.77       -3.06     17.83 o 
 -10  14   1        0.15       -4.34     15.65 o 
  -9  14   1       14.25       13.87     11.63 o 
  -8  14   1        0.56        3.98     13.53 o 
  -7  14   1      177.49      190.47     14.71 o 
  -6  14   1     1150.15     1215.02     15.04 o 
  -5  14   1       12.40        8.37      2.97 o 
  -4  14   1       29.99       19.33      5.97 o 
  -3  14   1      234.80      219.32      6.34 o 
  -2  14   1      104.90       81.84      4.21 o 
  -1  14   1       38.49       31.31      3.51 o 
   0  14   1        9.78        3.60      5.50 o 
   1  14   1       30.06       42.51      3.66 o 
   2  14   1      566.60      707.64      7.46 o 
   3  14   1      939.33      897.44      9.92 o 
   4  14   1       17.43       18.67      5.53 o 
   5  14   1      487.64      480.50      8.87 o 
   6  14   1      107.33      104.75      8.67 o 
   7  14   1      217.42      224.10     11.98 o 
   8  14   1        8.73        7.18     12.24 o 
   9  14   1        6.28       10.27     11.99 o 
  10  14   1       19.61        6.95     11.95 o 
  11  14   1        3.77       -4.04     17.35 o 
 -11  15   1        0.07        4.50     17.78 o 
 -10  15   1       61.04       67.94     14.90 o 
  -9  15   1       87.84       90.02     11.94 o 
  -8  15   1       38.32       43.79     12.99 o 
  -7  15   1       99.56      102.51      8.63 o 
  -6  15   1       30.15       38.33      6.24 o 
  -5  15   1        6.99        6.90      3.48 o 
  -4  15   1        1.58        4.14      3.71 o 
  -3  15   1     1026.88     1029.37      9.49 o 
  -2  15   1      417.35      358.53      5.08 o 
  -1  15   1      339.34      334.66      6.11 o 
   0  15   1      542.06      588.85      7.17 o 
   1  15   1       97.47       96.85      3.71 o 
   2  15   1      102.84       91.23      5.58 o 
   3  15   1        0.95        0.63      5.41 o 
   4  15   1        5.29        2.99      6.18 o 
   5  15   1       27.41       31.99      5.46 o 
   6  15   1      131.54      131.23      8.73 o 
   7  15   1       47.84       59.02     11.15 o 
   8  15   1        1.24       14.90     12.46 o 
   9  15   1        3.03       -4.61     12.35 o 
  10  15   1        1.60        0.67     12.51 o 
  11  15   1       18.37       42.94     23.07 o 
 -11  16   1        1.29        7.67     20.48 o 
 -10  16   1       12.69       12.78     14.72 o 
  -9  16   1       25.79       19.59     13.68 o 
  -8  16   1      204.67      206.15     14.59 o 
  -7  16   1      116.67      116.70      8.05 o 
  -6  16   1       17.75       15.00      5.39 o 
  -5  16   1        0.00        3.40      5.36 o 
  -4  16   1      247.87      247.00      7.35 o 
  -3  16   1       45.60       46.98      5.42 o 
  -2  16   1       13.41       15.08      3.75 o 
  -1  16   1      142.15      118.17      5.48 o 
   0  16   1       31.78       30.62      5.43 o 
   1  16   1      251.24      242.94      5.02 o 
   2  16   1      224.68      234.92      6.05 o 
   3  16   1      144.46      156.61      5.27 o 
   4  16   1       21.60       25.54      5.99 o 
   5  16   1      174.47      169.02      6.52 o 
   6  16   1        5.79        5.83      3.49 o 
   7  16   1        2.47       13.37      9.35 o 
   8  16   1        6.58        2.28     13.00 o 
   9  16   1        1.12       -4.60     13.83 o 
  10  16   1        0.25       -1.38     13.83 o 
  11  16   1        0.23        4.61     24.13 o 
 -11  17   1        3.71        2.92     20.31 o 
 -10  17   1        8.71       11.69     14.62 o 
  -9  17   1        6.83        6.61     13.84 o 
  -8  17   1        7.40       -4.46     13.25 o 
  -7  17   1      110.66      111.99      9.75 o 
  -6  17   1        1.23       -3.13      4.27 o 
  -5  17   1      133.86      141.12      7.28 o 
  -4  17   1      523.84      561.65     11.12 o 
  -3  17   1      517.76      538.67      6.50 o 
  -2  17   1      530.60      508.61      8.91 o 
  -1  17   1       64.81       62.10      5.39 o 
   0  17   1      438.90      400.64      7.26 o 
   1  17   1      216.45      206.80      5.98 o 
   2  17   1        0.29       -0.83      4.74 o 
   3  17   1      175.57      176.79      6.09 o 
   4  17   1        0.01       -2.68      6.24 o 
   5  17   1       26.24       25.29      7.79 o 
   6  17   1      157.85      168.99      9.55 o 
   7  17   1       87.40       82.18      9.81 o 
   8  17   1      138.19      166.50     14.63 o 
   9  17   1       42.09       40.26     14.43 o 
  10  17   1        3.19        7.82     15.01 o 
  11  17   1        0.63        7.85     24.21 o 
 -11  18   1        2.56        6.92     24.71 o 
 -10  18   1        3.98        8.20     14.94 o 
  -9  18   1        9.01       12.24     14.02 o 
  -8  18   1        0.02        1.20     12.94 o 
  -7  18   1        1.22       -3.30      4.14 o 
  -6  18   1       45.49       50.80     12.09 o 
  -5  18   1       25.86       19.13      6.88 o 
  -4  18   1       15.01       11.50      7.96 o 
  -3  18   1      127.20      125.01      5.50 o 
  -2  18   1        0.37        1.08      3.24 o 
  -1  18   1       37.62       37.70      5.08 o 
   0  18   1      202.43      200.14      6.69 o 
   1  18   1      261.82      260.15      5.93 o 
   2  18   1      179.79      196.59      5.27 o 
   3  18   1        2.50        0.51      5.92 o 
   4  18   1      564.56      581.79      9.42 o 
   5  18   1      110.48      108.27      9.36 o 
   6  18   1      100.86      107.54      9.20 o 
   7  18   1        0.31      -11.33     14.00 o 
   8  18   1       52.14       49.02     15.34 o 
   9  18   1        1.01       11.67     14.28 o 
  10  18   1       19.48        4.81     18.37 o 
  11  18   1        0.85       -6.93     34.92 o 
 -11  19   1        8.89       45.63     33.25 o 
 -10  19   1        0.01      -10.05     16.34 o 
  -9  19   1        2.14       -6.18     14.35 o 
  -8  19   1       17.71       23.89     13.82 o 
  -7  19   1       20.83       26.49     13.15 o 
  -6  19   1       73.38       42.60      6.80 o 
  -5  19   1        1.33       -4.00     12.63 o 
  -4  19   1        6.05       12.21      8.31 o 
  -3  19   1      202.16      203.36      6.34 o 
  -2  19   1       89.38       82.54      4.47 o 
  -1  19   1      475.81      498.68      6.97 o 
   0  19   1       55.79       68.22      5.49 o 
   1  19   1        0.98        1.49      5.44 o 
   2  19   1       22.16       17.92      4.38 o 
   3  19   1      256.58      268.16      8.05 o 
   4  19   1      363.15      380.89      9.17 o 
   5  19   1      309.25      348.96     11.13 o 
   6  19   1       29.74       27.37     10.12 o 
   7  19   1        0.49        4.75     13.94 o 
   8  19   1       22.44       29.96     15.42 o 
   9  19   1        4.24        1.22     15.85 o 
  10  19   1        5.71       -4.33     33.30 o 
 -10  20   1        0.47        2.61     18.26 o 
  -9  20   1       58.93       79.50     15.05 o 
  -8  20   1        3.42        3.77     14.00 o 
  -7  20   1       11.82       18.16     13.14 o 
  -6  20   1        0.38        6.86      4.83 o 
  -5  20   1       70.65       51.35      9.77 o 
  -4  20   1      104.06      111.48      8.03 o 
  -3  20   1      566.08      600.54      7.77 o 
  -2  20   1      590.95      570.36      8.75 o 
  -1  20   1      415.81      432.09      8.74 o 
   0  20   1       58.45       60.06      6.77 o 
   1  20   1      854.40      831.50      9.69 o 
   2  20   1      623.20      612.26      8.00 o 
   3  20   1       59.99       52.36      7.64 o 
   4  20   1      153.03      150.88      8.14 o 
   5  20   1       38.39       46.18      9.13 o 
   6  20   1      164.80      169.54     17.51 o 
   7  20   1        6.65       -3.36     14.80 o 
   8  20   1        4.46       16.03     15.51 o 
   9  20   1        3.87        2.48     16.53 o 
  10  20   1        0.53       38.79     33.35 o 
 -10  21   1        2.21       -6.58     21.27 o 
  -9  21   1        0.61       -5.36     14.87 o 
  -8  21   1       14.55       14.81     13.75 o 
  -7  21   1        0.61       -3.28     14.71 o 
  -6  21   1       72.70       67.73     14.13 o 
  -5  21   1       57.31       66.72     11.67 o 
  -4  21   1      240.44      296.35      9.02 o 
  -3  21   1       96.28       92.17      5.52 o 
  -2  21   1      196.11      190.46      7.53 o 
  -1  21   1       79.53       74.34      7.68 o 
   0  21   1      535.88      527.87      9.75 o 
   1  21   1      252.11      261.73      8.97 o 
   2  21   1       94.68       91.88      5.83 o 
   3  21   1      208.73      201.92      9.50 o 
   4  21   1      113.42       93.19      8.01 o 
   5  21   1       41.16       35.54      9.27 o 
   6  21   1       43.10       32.39     16.46 o 
   7  21   1       14.97       16.45     15.19 o 
   8  21   1       22.65       23.43     16.27 o 
   9  21   1        0.51      -17.70     20.25 o 
  10  21   1        1.85       13.59     32.80 o 
 -10  22   1        0.24       24.68     25.64 o 
  -9  22   1        3.01      -12.95     16.44 o 
  -8  22   1       14.44       12.08     15.78 o 
  -7  22   1       50.35       52.18     15.40 o 
  -6  22   1       14.09       13.98     14.22 o 
  -5  22   1       27.24       21.15      9.80 o 
  -4  22   1       35.00       33.92      7.03 o 
  -3  22   1       43.44       35.71      4.89 o 
  -2  22   1       24.58       19.96      7.12 o 
  -1  22   1       55.71       56.61      8.01 o 
   0  22   1       35.11       41.08      8.49 o 
   1  22   1      389.48      388.23      9.88 o 
   2  22   1      356.74      374.94      9.96 o 
   3  22   1       30.85       31.48      6.48 o 
   4  22   1        0.52        0.67      8.53 o 
   5  22   1       36.52       33.39      9.54 o 
   6  22   1       90.01       78.57     16.90 o 
   7  22   1       58.18       52.67     15.84 o 
   8  22   1        0.07        4.11     15.92 o 
   9  22   1        0.21       10.08     20.71 o 
  10  22   1        0.18      -17.69     35.41 o 
  -9  23   1        1.86       -0.07     18.66 o 
  -8  23   1        4.72        8.46     16.20 o 
  -7  23   1       28.91       43.61     15.72 o 
  -6  23   1        0.66       -8.06     14.65 o 
  -5  23   1       13.15       10.43      8.24 o 
  -4  23   1        3.74        5.12      6.60 o 
  -3  23   1       31.43       19.25      3.70 o 
  -2  23   1      381.07      372.14     10.26 o 
  -1  23   1      730.52      705.53     11.25 o 
   0  23   1      727.00      765.66     12.46 o 
   1  23   1      153.46      141.08      8.19 o 
   2  23   1        1.10        1.20      8.27 o 
   3  23   1       27.58       36.64      5.30 o 
   4  23   1       42.00       38.70      8.98 o 
   5  23   1        2.69        9.30     14.18 o 
   6  23   1        2.79        3.82     14.95 o 
   7  23   1       15.92       14.02     15.64 o 
   8  23   1        0.03        0.45     16.08 o 
   9  23   1        0.28       32.12     35.45 o 
  -9  24   1        3.49       18.58     34.53 o 
  -8  24   1       24.27       28.82     16.81 o 
  -7  24   1        6.37        0.09     15.45 o 
  -6  24   1        5.83        4.72     11.68 o 
  -5  24   1       10.31        6.85      8.08 o 
  -4  24   1       91.85       73.52      6.68 o 
  -3  24   1        1.52       -0.19      4.08 o 
  -2  24   1       20.61       31.96      8.34 o 
  -1  24   1       11.94        9.53      8.32 o 
   0  24   1      419.00      415.46     11.18 o 
   1  24   1        0.10        7.95      7.60 o 
   2  24   1      117.69      122.21      9.33 o 
   3  24   1      165.30      133.78      7.73 o 
   4  24   1        3.52       -0.46     10.80 o 
   5  24   1      108.41      122.25     15.71 o 
   6  24   1       17.12        7.13     15.45 o 
   7  24   1        2.73       23.06     15.64 o 
   8  24   1       17.62       17.20     21.15 o 
   9  24   1        0.05      -16.48     36.50 o 
  -9  25   1        0.03      -39.57     39.57 o 
  -8  25   1        3.70       14.51     16.89 o 
  -7  25   1        4.53        1.42     15.99 o 
  -6  25   1       23.33       33.15     11.24 o 
  -5  25   1        4.08        1.08      9.45 o 
  -4  25   1       45.17       52.07      6.09 o 
  -3  25   1       28.07       44.71     10.99 o 
  -2  25   1        7.99        2.09      8.24 o 
  -1  25   1      309.42      258.59     10.24 o 
   0  25   1       12.15       14.91      8.79 o 
   1  25   1       21.31       19.04      7.94 o 
   2  25   1      169.87      150.19     10.18 o 
   3  25   1        2.92       -4.18      4.18 o 
   4  25   1        0.07       -7.03     14.11 o 
   5  25   1       50.09       62.22     15.25 o 
   6  25   1        4.45       -5.19     15.59 o 
   7  25   1       18.79       23.16     16.14 o 
   8  25   1       19.76       47.18     36.67 o 
   9  25   1       15.31       86.64     37.01 o 
  -8  26   1       17.68       33.88     18.57 o 
  -7  26   1       21.50       12.89     14.95 o 
  -6  26   1       98.93       97.57     16.96 o 
  -5  26   1        1.61        7.01     12.45 o 
  -4  26   1      186.14      184.40     12.50 o 
  -3  26   1      151.16      177.76     11.90 o 
  -2  26   1      124.27      111.16      9.23 o 
  -1  26   1       99.95       96.32      9.36 o 
   0  26   1       17.13       12.17      9.48 o 
   1  26   1       18.20       29.36      7.99 o 
   2  26   1       14.43       16.26      8.72 o 
   3  26   1      138.75      147.06     11.07 o 
   4  26   1        1.16       -1.09     14.41 o 
   5  26   1       17.75       16.45     15.09 o 
   6  26   1        6.73        9.03     15.79 o 
   7  26   1        7.52        3.84     16.27 o 
   8  26   1        8.76        6.57     38.17 o 
  -8  27   1        8.38       11.08     38.54 o 
  -7  27   1        1.97        6.17     18.31 o 
  -6  27   1       54.51       69.99     16.91 o 
  -5  27   1        0.16        5.23     12.79 o 
  -4  27   1       17.91       23.06     11.32 o 
  -3  27   1        2.33       -0.83     11.20 o 
  -2  27   1        0.50        0.40      8.57 o 
  -1  27   1       27.68       10.45      9.36 o 
   0  27   1        4.30       -3.60      9.67 o 
   1  27   1        5.53        4.30      8.73 o 
   2  27   1      147.27      170.39     11.23 o 
   3  27   1       11.50        5.07     10.64 o 
   4  27   1       20.02       22.98     14.90 o 
   5  27   1       22.47       26.32     15.63 o 
   6  27   1       19.59       29.62     16.34 o 
   7  27   1        1.45       11.42     26.14 o 
   8  27   1        0.53        3.66     37.96 o 
  -7  28   1       26.81       33.76     22.72 o 
  -6  28   1        8.11       11.41     16.14 o 
  -5  28   1        0.41        3.58     12.99 o 
  -4  28   1        7.14        6.25     11.45 o 
  -3  28   1        0.81       -7.05     11.25 o 
  -2  28   1       19.52        9.26      8.88 o 
  -1  28   1        3.82        8.14      9.45 o 
   0  28   1        6.89        3.69     10.40 o 
   1  28   1       70.27       83.56      9.54 o 
   2  28   1        0.20        2.65     10.05 o 
   3  28   1        5.42        0.55     12.68 o 
   4  28   1       80.39       86.42     16.06 o 
   5  28   1        2.37       -0.11     15.63 o 
   6  28   1       14.00        3.30     16.50 o 
   7  28   1        0.30      -38.88     38.88 o 
  -7  29   1        7.63       19.14     32.94 o 
  -6  29   1        3.12       -5.89     16.97 o 
  -5  29   1       15.04       14.85     13.08 o 
  -4  29   1        2.21        9.68     11.75 o 
  -3  29   1       26.31       29.41     11.65 o 
  -2  29   1        9.30       10.17     11.34 o 
  -1  29   1       16.52       17.77      9.84 o 
   0  29   1        1.85        4.97     10.46 o 
   1  29   1       46.02       46.20      9.40 o 
   2  29   1        9.43        1.03     10.12 o 
   3  29   1        0.90       -8.24     12.80 o 
   4  29   1       25.71       21.26     17.57 o 
   5  29   1        0.47        7.82     15.97 o 
   6  29   1        0.22       -8.70     22.21 o 
  -6  30   1        2.64      -13.71     22.08 o 
  -5  30   1        4.67        8.14     16.40 o 
  -4  30   1       10.36        7.00     12.01 o 
  -3  30   1        2.41       -9.08     12.05 o 
  -2  30   1        0.85       -3.46     11.65 o 
  -1  30   1        7.17       14.92      9.96 o 
   0  30   1       10.93       13.97      9.79 o 
   1  30   1       14.90       22.69      9.26 o 
   2  30   1        2.34        3.83     12.59 o 
   3  30   1       26.14       24.47     13.61 o 
   4  30   1       26.33       28.84     15.82 o 
   5  30   1        2.06       13.78     16.44 o 
   6  30   1        2.07        4.57     35.36 o 
  -6  31   1        3.93       25.02     27.31 o 
  -5  31   1       11.98       17.79     16.63 o 
  -4  31   1        0.03        3.80     15.73 o 
  -3  31   1        7.64        7.60     11.97 o 
  -2  31   1       37.54       49.79     12.31 o 
  -1  31   1        0.81        3.59     12.34 o 
   0  31   1       14.16        8.98      9.97 o 
   1  31   1        0.13        3.89     10.47 o 
   2  31   1       26.18       42.04     13.41 o 
   3  31   1        0.54        5.78     13.68 o 
   4  31   1        3.41        1.73     16.28 o 
   5  31   1        3.53       -4.01     22.16 o 
   6  31   1        9.92        8.20     35.31 o 
  -5  32   1        0.37       17.89     21.37 o 
  -4  32   1       21.33       26.27     16.92 o 
  -3  32   1       13.12       20.78     14.46 o 
  -2  32   1        0.21        8.03     12.09 o 
  -1  32   1       12.15        5.32     12.77 o 
   0  32   1        6.65       13.80     12.39 o 
   1  32   1        1.19        3.55     12.84 o 
   2  32   1        0.02       -2.85     13.47 o 
   3  32   1       14.35       31.48     16.08 o 
   4  32   1        4.27        0.78     21.10 o 
   5  32   1        3.08      -25.64     34.16 o 
  -5  33   1       22.46       22.43     28.24 o 
  -4  33   1       47.67       82.73     22.35 o 
  -3  33   1       28.47       40.14     14.88 o 
  -2  33   1        5.40       11.01     13.18 o 
  -1  33   1        2.72       -9.07     12.60 o 
   0  33   1        1.51        0.37     12.39 o 
   1  33   1        0.26       -4.25     13.16 o 
   2  33   1        3.04        7.98     13.79 o 
   3  33   1        0.40      -15.54     20.60 o 
   4  33   1       25.61       27.89     22.09 o 
   5  33   1        0.18        1.07     39.10 o 
  -5  34   1       13.59       -0.68     42.20 o 
  -4  34   1        2.95       -4.53     30.74 o 
  -3  34   1        2.56        2.31     20.17 o 
  -2  34   1        1.67       -8.97     15.34 o 
  -1  34   1        0.34        8.75     12.97 o 
   0  34   1        0.26      -15.71     15.71 o 
   1  34   1        0.35        0.01     17.84 o 
   2  34   1        6.49        3.72     19.39 o 
   3  34   1       28.60       54.33     20.95 o 
   4  34   1        0.09        0.14     37.48 o 
  -4  35   1        0.54       15.57     29.23 o 
  -3  35   1        0.09       -3.74     20.37 o 
  -2  35   1        1.63        3.65     18.96 o 
  -1  35   1        0.52       13.50     24.55 o 
   0  35   1        5.72       23.86     19.25 o 
   1  35   1        3.49       -5.41     26.40 o 
   2  35   1        4.17      -36.46     40.10 o 
   3  35   1       16.87       29.69     34.61 o 
   4  35   1        2.82       -9.18     37.03 o 
  -3  36   1        1.86        4.38     20.86 o 
  -2  36   1        7.18      -26.48     26.48 o 
  -1  36   1       22.86       24.17     25.95 o 
   0  36   1        0.07      -41.14     41.14 o 
   1  36   1        0.96       45.16     38.68 o 
   2  36   1        8.98       26.63     40.73 o 
  -3  37   1        0.02       -5.41     37.77 o 
  -2  37   1        1.36       27.50     26.41 o 
  -1  37   1       15.63       34.41     39.22 o 
   0  37   1        9.57       -4.30     39.51 o 
 -12   0   2       10.52       24.14     25.07 o 
 -10   0   2      101.99      106.56     15.91 o 
  -8   0   2        0.65        2.74     11.91 o 
  -6   0   2        0.03        2.17      8.49 o 
  -4   0   2      803.19      660.85     12.14 o 
  -2   0   2     8911.07     9292.09     64.81 o 
   0   0   2    52119.32    49998.35    339.16 o 
   2   0   2     5643.08     5647.68     28.52 o 
   4   0   2      693.19      690.01     10.87 o 
   6   0   2       34.95       33.68      8.96 o 
   8   0   2       16.57       24.95     10.33 o 
  10   0   2       10.68       -5.67     16.93 o 
  12   0   2        0.46       -8.96     34.84 o 
 -12   1   2        4.64       14.16     17.72 o 
 -11   1   2        4.48       14.75     12.84 o 
 -10   1   2       32.08       30.55      7.94 o 
  -9   1   2       78.80       82.51     10.20 o 
  -8   1   2       24.78       25.01      8.64 o 
  -7   1   2       32.16       30.19      7.43 o 
  -6   1   2      452.73      433.29      7.90 o 
  -5   1   2       66.71       66.38      6.02 o 
  -4   1   2      252.52      224.96      5.84 o 
  -3   1   2     1867.83     1947.69     10.85 o 
  -2   1   2    12205.46    12030.57     74.50 o 
  -1   1   2     3239.43     3123.13     20.41 o 
   0   1   2    15393.78    15712.48    119.14 o 
   1   1   2     1135.16     1219.96      9.60 o 
   2   1   2     5701.45     5468.84     36.06 o 
   3   1   2       62.18       52.70      4.87 o 
   4   1   2        3.15        3.78      5.25 o 
   5   1   2     1320.30     1288.34     11.06 o 
   6   1   2        0.00       -0.19      6.22 o 
   7   1   2        8.72       10.11      6.63 o 
   8   1   2        0.93        1.85      7.72 o 
   9   1   2        0.00        2.25      8.50 o 
  10   1   2        0.77       -8.29     11.06 o 
  11   1   2        0.60      -11.98     14.35 o 
  12   1   2        3.65       42.71     24.04 o 
 -12   2   2        3.99       15.98     17.73 o 
 -11   2   2        6.98       12.89     12.79 o 
 -10   2   2       16.24       12.91     10.41 o 
  -9   2   2       20.60       18.52      9.66 o 
  -8   2   2        1.99        6.68      9.07 o 
  -7   2   2      433.79      440.66      8.90 o 
  -6   2   2       44.64       29.85      6.04 o 
  -5   2   2       68.71       96.57      6.28 o 
  -4   2   2      629.39      634.89      7.29 o 
  -3   2   2       63.44       86.20      5.94 o 
  -2   2   2    74857.51    75207.51    279.16 o 
  -1   2   2    23283.24    22954.36     91.01 o 
   0   2   2      500.49      519.00      5.71 o 
   1   2   2     2637.31     2828.34     20.13 o 
   2   2   2     4334.03     4508.64     19.07 o 
   3   2   2      328.82      397.78      6.48 o 
   4   2   2       46.03       54.33      5.97 o 
   5   2   2       12.30       19.15      6.29 o 
   6   2   2      496.56      531.33      9.11 o 
   7   2   2      527.27      532.51     10.14 o 
   8   2   2       29.10       36.12      8.02 o 
   9   2   2        1.50       -1.91      8.55 o 
  10   2   2       10.40        5.40     11.41 o 
  11   2   2        7.43       -6.40     18.03 o 
  12   2   2        0.10        3.99     33.40 o 
 -12   3   2        0.96       -5.91     17.61 o 
 -11   3   2        1.02       -0.72     13.00 o 
 -10   3   2       57.45       61.85     11.01 o 
  -9   3   2      124.42       97.61     11.93 o 
  -8   3   2       11.22        5.90      9.03 o 
  -7   3   2        1.66        0.41      6.57 o 
  -6   3   2      281.04      311.07      7.52 o 
  -5   3   2     1925.08     1846.35     18.86 o 
  -4   3   2     5231.56     5265.02     39.77 o 
  -3   3   2     1204.78     1100.26     11.38 o 
  -2   3   2     5169.28     5401.51     22.05 o 
  -1   3   2      314.05      291.13      4.47 o 
   0   3   2     2191.99     2293.36     14.84 o 
   1   3   2     2214.03     2265.99      8.82 o 
   2   3   2     2156.29     1979.14     12.71 o 
   3   3   2      122.01      111.53      5.27 o 
   4   3   2       50.25       60.74      5.82 o 
   5   3   2      365.38      337.18      7.40 o 
   6   3   2        8.05       15.44      6.45 o 
   7   3   2        3.02        0.84      7.06 o 
   8   3   2       90.71       87.80      8.11 o 
   9   3   2       10.82       11.37      8.44 o 
  10   3   2       47.44       52.41     11.50 o 
  11   3   2       16.59        4.91     20.65 o 
  12   3   2        2.07      -36.65     36.65 o 
 -12   4   2        9.09        0.70     17.95 o 
 -11   4   2        1.18       -2.90     13.18 o 
 -10   4   2        0.29       -6.72     10.48 o 
  -9   4   2       88.39       85.30     11.17 o 
  -8   4   2       20.38       15.13      4.06 o 
  -7   4   2        7.19        6.13      6.63 o 
  -6   4   2      373.38      405.36      7.71 o 
  -5   4   2     1956.71     2002.29     20.24 o 
  -4   4   2     7936.32     7901.60     48.70 o 
  -3   4   2       21.68       32.76      4.47 o 
  -2   4   2      171.35      179.64      4.25 o 
  -1   4   2      135.85      130.20      3.99 o 
   0   4   2     9886.60    10213.34     30.70 o 
   1   4   2     1453.39     1495.95     10.11 o 
   2   4   2     2425.12     2471.98     16.17 o 
   3   4   2      623.77      631.92      6.81 o 
   4   4   2     5621.65     6334.25     37.50 o 
   5   4   2       99.32       88.87      5.70 o 
   6   4   2       12.03       11.22      6.05 o 
   7   4   2       24.38       15.91      6.71 o 
   8   4   2      160.17      141.87      9.66 o 
   9   4   2        4.27       -0.93      9.98 o 
  10   4   2       14.91       18.44     10.67 o 
  11   4   2        0.25        3.32     19.85 o 
  12   4   2        5.92      -16.22     36.15 o 
 -12   5   2        4.19        5.52     17.98 o 
 -11   5   2       10.25       10.78     13.53 o 
 -10   5   2       15.14       10.07     11.04 o 
  -9   5   2       25.44       22.74     10.40 o 
  -8   5   2       92.74       78.89      8.88 o 
  -7   5   2      770.60      773.07     11.34 o 
  -6   5   2      493.10      455.09      7.99 o 
  -5   5   2     2029.93     2087.94     13.36 o 
  -4   5   2       29.47       31.18      4.28 o 
  -3   5   2      820.12      826.38      8.84 o 
  -2   5   2     6094.52     6364.04     23.65 o 
  -1   5   2      362.53      304.11      4.58 o 
   0   5   2     4657.93     4839.96     21.00 o 
   1   5   2        2.77        1.12      4.99 o 
   2   5   2      154.01      119.24      5.72 o 
   3   5   2        9.39       15.93      4.50 o 
   4   5   2       95.18       70.36      5.46 o 
   5   5   2      297.47      241.64      7.38 o 
   6   5   2       93.95      101.40      7.48 o 
   7   5   2       55.45       49.48      7.69 o 
   8   5   2        7.19       11.96      8.87 o 
   9   5   2       26.41       24.86     10.43 o 
  10   5   2        0.69        5.24     10.58 o 
  11   5   2       18.10       33.54     20.40 o 
 -12   6   2        1.21       12.35     18.10 o 
 -11   6   2        0.65        4.54     14.90 o 
 -10   6   2       12.70       11.89     11.03 o 
  -9   6   2       14.77       -0.28      9.16 o 
  -8   6   2       28.56       27.91      8.70 o 
  -7   6   2      565.82      589.67     10.73 o 
  -6   6   2        4.66        8.40      5.92 o 
  -5   6   2       51.82       39.86      4.34 o 
  -4   6   2        4.46       -2.03      4.91 o 
  -3   6   2     2230.88     2291.19     11.69 o 
  -2   6   2     2815.28     2772.27     18.27 o 
  -1   6   2     2181.41     1968.47      9.56 o 
   0   6   2      159.98      144.04      4.79 o 
   1   6   2     1534.44     1689.04     17.03 o 
   2   6   2     3627.55     3618.43     25.81 o 
   3   6   2      164.72      156.53      5.43 o 
   4   6   2       92.35       94.54      5.17 o 
   5   6   2        2.54        3.57      5.64 o 
   6   6   2      489.91      452.11      9.45 o 
   7   6   2        5.29        7.12      7.57 o 
   8   6   2       30.19       27.99      9.83 o 
   9   6   2       11.19       18.86      8.86 o 
  10   6   2        1.59       -3.98     10.82 o 
  11   6   2       12.86       12.47     20.43 o 
 -12   7   2        0.24       -3.56     17.76 o 
 -11   7   2       55.65       53.88     16.26 o 
 -10   7   2        0.01       -0.97     11.05 o 
  -9   7   2        1.61        8.68     10.29 o 
  -8   7   2      483.08      505.95     12.16 o 
  -7   7   2      397.17      388.78      9.82 o 
  -6   7   2        0.04       -0.22      6.01 o 
  -5   7   2       47.78       40.04      7.17 o 
  -4   7   2      130.83      134.24      5.66 o 
  -3   7   2      140.98      118.40      4.42 o 
  -2   7   2     2299.33     2428.19      9.16 o 
  -1   7   2      578.67      651.01      5.17 o 
   0   7   2        2.33        7.09      4.23 o 
   1   7   2       16.99       14.65      6.18 o 
   2   7   2     2305.58     2173.79     19.78 o 
   3   7   2     4329.60     4553.72     23.60 o 
   4   7   2       77.76       64.58      4.96 o 
   5   7   2       26.78       20.59      5.09 o 
   6   7   2      834.81      827.06     10.58 o 
   7   7   2        0.12        1.14      6.82 o 
   8   7   2       78.19       83.93      9.01 o 
   9   7   2       37.04       36.25     10.81 o 
  10   7   2        2.02        1.52     10.94 o 
  11   7   2        8.29       -6.47     20.40 o 
 -12   8   2        2.26        2.74     17.63 o 
 -11   8   2       16.45       -0.78     16.39 o 
 -10   8   2        5.27       13.96     11.15 o 
  -9   8   2        8.01        7.65     10.42 o 
  -8   8   2      532.50      545.20     12.69 o 
  -7   8   2        1.60        2.65      7.93 o 
  -6   8   2      124.88      120.44      7.78 o 
  -5   8   2     1477.37     1544.49     14.62 o 
  -4   8   2     1124.48     1223.98     10.58 o 
  -3   8   2       57.11       40.44      4.15 o 
  -2   8   2        7.00       10.20      4.79 o 
  -1   8   2       33.00       28.13      4.27 o 
   0   8   2     4374.86     4477.74     22.36 o 
   1   8   2        1.98        5.29      4.32 o 
   2   8   2      823.14      831.49      9.91 o 
   3   8   2     1220.58     1188.68     11.68 o 
   4   8   2       21.24       36.69      4.90 o 
   5   8   2       11.77       22.09      5.07 o 
   6   8   2      590.15      599.12      9.81 o 
   7   8   2        6.11        6.63      6.82 o 
   8   8   2       25.70       33.96      8.29 o 
   9   8   2       87.69      108.10     11.66 o 
  10   8   2        1.10        1.24     11.07 o 
  11   8   2        3.73      -15.94     23.29 o 
 -12   9   2        0.04      -11.62     24.74 o 
 -11   9   2       14.87       17.26     16.17 o 
 -10   9   2       17.13        8.00     11.05 o 
  -9   9   2        1.18        5.24     10.38 o 
  -8   9   2      363.84      371.64     11.81 o 
  -7   9   2       98.60       98.77      8.81 o 
  -6   9   2        4.56       11.26      6.91 o 
  -5   9   2       17.82       13.64      7.39 o 
  -4   9   2      347.55      339.53      6.14 o 
  -3   9   2        0.12       -1.34      4.50 o 
  -2   9   2      251.46      293.76      5.27 o 
  -1   9   2     1479.97     1460.06     11.23 o 
   0   9   2     1757.91     1777.18      7.35 o 
   1   9   2       56.24       68.25      4.67 o 
   2   9   2        3.73        4.81      4.21 o 
   3   9   2     1432.62     1467.30     16.37 o 
   4   9   2      118.22      103.30      5.05 o 
   5   9   2       34.71       23.25      5.06 o 
   6   9   2       16.96       12.64      6.88 o 
   7   9   2        9.74       11.86      7.01 o 
   8   9   2        6.09       -1.42      8.27 o 
   9   9   2       25.99       20.23     11.30 o 
  10   9   2        0.73        4.16     11.32 o 
  11   9   2        5.57      -12.96     23.31 o 
 -12  10   2        0.03      -21.59     21.59 o 
 -11  10   2       17.37       19.06     16.45 o 
 -10  10   2        3.97       10.28     14.89 o 
  -9  10   2       17.85       12.37     10.52 o 
  -8  10   2       54.96       63.33     10.78 o 
  -7  10   2        0.00       -2.05      8.29 o 
  -6  10   2      660.46      701.90     10.24 o 
  -5  10   2      441.18      466.88      9.89 o 
  -4  10   2      176.14      179.61      5.93 o 
  -3  10   2      776.54      886.16      6.69 o 
  -2  10   2     1933.55     1738.62      8.13 o 
  -1  10   2      908.45      961.84      6.64 o 
   0  10   2      333.72      309.42      4.85 o 
   1  10   2      781.53      854.14      6.60 o 
   2  10   2     3660.04     4059.86     29.83 o 
   3  10   2      583.09      655.40      7.66 o 
   4  10   2        0.03        2.58      4.75 o 
   5  10   2        0.04        5.03      4.91 o 
   6  10   2      106.52      102.31      6.99 o 
   7  10   2      171.38      202.51      7.75 o 
   8  10   2       16.27       16.34      7.69 o 
   9  10   2        0.06       -4.68     10.37 o 
  10  10   2        0.00       -2.24     10.75 o 
  11  10   2        9.91       16.85     19.40 o 
 -12  11   2        3.68        3.55     21.99 o 
 -11  11   2       10.99       24.88     15.12 o 
 -10  11   2        5.17        4.41     15.44 o 
  -9  11   2       27.85       25.21     10.79 o 
  -8  11   2       57.44       71.53     10.68 o 
  -7  11   2       98.13       84.72     11.79 o 
  -6  11   2       63.27       76.43      8.51 o 
  -5  11   2      361.31      354.34      8.86 o 
  -4  11   2       27.78       29.49      5.27 o 
  -3  11   2     4108.98     4359.54     16.08 o 
  -2  11   2      317.16      378.84      5.95 o 
  -1  11   2     1770.41     1919.62     15.36 o 
   0  11   2       29.19       37.00      4.04 o 
   1  11   2     1203.84     1263.27      7.81 o 
   2  11   2     1588.89     1715.68      9.59 o 
   3  11   2     1192.40     1077.39      9.81 o 
   4  11   2      251.24      244.72      6.11 o 
   5  11   2        7.30        9.12      5.30 o 
   6  11   2       38.21       28.46      7.69 o 
   7  11   2       80.30       86.43      9.29 o 
   8  11   2        2.79       -3.02      9.92 o 
   9  11   2       15.37       15.75     10.82 o 
  10  11   2        5.16        4.21     10.73 o 
  11  11   2        0.06       -6.17     25.87 o 
 -12  12   2        5.35       -0.81     26.75 o 
 -11  12   2        7.92        8.93     15.29 o 
 -10  12   2        0.02       -6.12     14.41 o 
  -9  12   2       13.35       16.57     10.61 o 
  -8  12   2        9.16        6.18     10.34 o 
  -7  12   2       47.06       34.77     11.59 o 
  -6  12   2       65.24       57.41      4.85 o 
  -5  12   2      544.25      515.42      8.98 o 
  -4  12   2      663.40      621.86      7.19 o 
  -3  12   2     4903.11     5401.99     25.49 o 
  -2  12   2     1304.49     1494.68      8.45 o 
  -1  12   2       25.62       26.62      3.84 o 
   0  12   2      749.73      864.11      7.89 o 
   1  12   2     7081.09     7672.49     36.47 o 
   2  12   2      825.26      908.72      9.67 o 
   3  12   2       48.95       45.99      4.88 o 
   4  12   2       35.65       42.96      5.27 o 
   5  12   2     1385.75     1391.70     21.45 o 
   6  12   2        4.97        8.61      5.09 o 
   7  12   2       65.95       65.20      9.32 o 
   8  12   2       38.12       42.27     10.35 o 
   9  12   2      149.18      158.27     12.20 o 
  10  12   2        1.24       14.34     11.29 o 
  11  12   2        0.45      -11.50     33.79 o 
 -11  13   2        6.74       -6.39     15.86 o 
 -10  13   2       13.50        5.15     14.66 o 
  -9  13   2        1.56        6.96     10.52 o 
  -8  13   2      149.50      161.06     14.71 o 
  -7  13   2       73.83       77.36     13.14 o 
  -6  13   2       18.68       20.66      9.43 o 
  -5  13   2      167.16      167.53      5.21 o 
  -4  13   2       48.51       42.81      3.38 o 
  -3  13   2      534.51      567.12      6.27 o 
  -2  13   2     1056.19     1167.39      9.14 o 
  -1  13   2      515.92      467.99      5.19 o 
   0  13   2      837.18      786.46      7.86 o 
   1  13   2     2067.46     2208.15     14.93 o 
   2  13   2      444.83      458.30      6.63 o 
   3  13   2       26.60       47.01      5.29 o 
   4  13   2      596.34      606.06      8.01 o 
   5  13   2       56.04       41.77      5.86 o 
   6  13   2      128.99      113.31      6.02 o 
   7  13   2       21.06       25.32      9.11 o 
   8  13   2       47.46       50.76     11.31 o 
   9  13   2        0.13      -11.14     11.14 o 
  10  13   2        6.26        4.98     12.55 o 
  11  13   2        4.64      -24.10     37.66 o 
 -11  14   2        1.61      -12.38     17.52 o 
 -10  14   2       14.71       18.39     14.89 o 
  -9  14   2       22.73       20.50     10.72 o 
  -8  14   2       28.44       28.43     13.73 o 
  -7  14   2      175.53      169.80     14.26 o 
  -6  14   2      238.72      222.38     12.19 o 
  -5  14   2       41.29       34.00      4.92 o 
  -4  14   2      467.78      458.88      6.10 o 
  -3  14   2       80.83       82.43      5.14 o 
  -2  14   2     2856.29     2776.95     20.00 o 
  -1  14   2      220.15      267.54      4.74 o 
   0  14   2      226.81      249.40      4.70 o 
   1  14   2       81.22       92.64      4.07 o 
   2  14   2       10.32        9.14      5.07 o 
   3  14   2        1.98        0.75      5.33 o 
   4  14   2       82.36       79.76      6.28 o 
   5  14   2        2.85        3.82      5.74 o 
   6  14   2      417.12      401.26     11.41 o 
   7  14   2       66.87       50.25      9.29 o 
   8  14   2       28.10       21.46     12.53 o 
   9  14   2       16.03       16.55     11.21 o 
  10  14   2        0.42      -14.43     14.43 o 
 -11  15   2       46.17       55.84     18.52 o 
 -10  15   2       50.45       72.96     15.82 o 
  -9  15   2        3.11       -3.73     10.76 o 
  -8  15   2       42.63       31.96      5.24 o 
  -7  15   2      119.07      131.46     14.38 o 
  -6  15   2        0.11        4.79     10.10 o 
  -5  15   2        7.86        9.60      4.85 o 
  -4  15   2      415.62      400.57      5.87 o 
  -3  15   2       10.80        9.73      4.87 o 
  -2  15   2        0.14        1.81      4.14 o 
  -1  15   2      252.24      270.74      4.64 o 
   0  15   2      345.14      346.76      4.95 o 
   1  15   2        2.42        0.76      3.62 o 
   2  15   2     1465.27     1484.80      9.89 o 
   3  15   2       74.66       70.45      5.45 o 
   4  15   2      129.39      113.75      7.31 o 
   5  15   2      229.49      195.37      7.00 o 
   6  15   2       90.43       77.28      6.18 o 
   7  15   2       65.85       45.69      9.83 o 
   8  15   2       10.67       13.83     12.41 o 
   9  15   2        0.12       -4.97     11.44 o 
  10  15   2        5.44       -2.10     14.89 o 
 -11  16   2       21.82       30.89     17.98 o 
 -10  16   2       16.55       25.39     15.81 o 
  -9  16   2       11.94        7.98     11.03 o 
  -8  16   2       73.33       71.36     13.48 o 
  -7  16   2      358.20      390.91     15.11 o 
  -6  16   2       95.47       88.07     10.87 o 
  -5  16   2      500.49      502.37      7.72 o 
  -4  16   2      166.57      169.39      5.50 o 
  -3  16   2      241.82      260.70      5.69 o 
  -2  16   2       51.73       46.79      4.16 o 
  -1  16   2       22.44       19.16      4.29 o 
   0  16   2      345.46      328.44      4.90 o 
   1  16   2        7.11        3.47      3.76 o 
   2  16   2       24.65       21.12      4.44 o 
   3  16   2       72.66       79.98      6.31 o 
   4  16   2        5.79       11.35      6.88 o 
   5  16   2       10.25       12.23      6.52 o 
   6  16   2        0.48        2.31      5.84 o 
   7  16   2        1.01       -4.13     11.15 o 
   8  16   2       67.96       84.80     15.12 o 
   9  16   2       25.45       29.98     12.57 o 
  10  16   2        4.90        9.29     17.10 o 
 -11  17   2        3.40        8.55     18.37 o 
 -10  17   2       26.75       21.45     14.88 o 
  -9  17   2        0.87       -1.97     13.67 o 
  -8  17   2       34.94       40.61     13.40 o 
  -7  17   2       88.62      109.97     13.44 o 
  -6  17   2        2.48        0.86      3.14 o 
  -5  17   2      268.06      256.54      7.03 o 
  -4  17   2        2.86       10.59      5.25 o 
  -3  17   2      403.63      430.90      6.36 o 
  -2  17   2        6.15        1.48      3.93 o 
  -1  17   2      743.10      702.32      7.58 o 
   0  17   2      811.57      795.62      8.12 o 
   1  17   2       45.70       45.27      3.80 o 
   2  17   2       49.17       51.46      4.05 o 
   3  17   2       65.05       71.01      6.49 o 
   4  17   2      505.16      468.72     10.14 o 
   5  17   2     1728.45     1860.76     22.65 o 
   6  17   2      168.02      121.01      9.10 o 
   7  17   2       12.18       15.20     13.97 o 
   8  17   2       33.22       28.89     15.02 o 
   9  17   2       12.71       -2.51     14.41 o 
  10  17   2        0.99      -12.56     19.30 o 
 -11  18   2        1.10      -13.03     32.28 o 
 -10  18   2        0.00        4.84     14.89 o 
  -9  18   2        2.83        8.73     13.83 o 
  -8  18   2       52.26       56.28     13.66 o 
  -7  18   2      101.76      114.51     13.46 o 
  -6  18   2      321.37      275.77     11.78 o 
  -5  18   2        4.65        9.47      5.77 o 
  -4  18   2      112.74      102.55      5.94 o 
  -3  18   2      196.53      213.89      6.45 o 
  -2  18   2      327.05      314.00      5.24 o 
  -1  18   2       76.03       86.59      5.46 o 
   0  18   2       91.20       94.25      4.15 o 
   1  18   2       93.52       83.23      4.05 o 
   2  18   2       24.87       21.91      4.57 o 
   3  18   2        0.21       -2.97      6.67 o 
   4  18   2       16.27        8.35      6.93 o 
   5  18   2      165.12      178.98      8.61 o 
   6  18   2       40.41       23.14      8.49 o 
   7  18   2       10.08       19.42     13.77 o 
   8  18   2       23.12       24.48     15.32 o 
   9  18   2        1.82        1.03     14.26 o 
  10  18   2        0.02        1.00     19.73 o 
 -11  19   2        0.86      -33.76     33.76 o 
 -10  19   2       33.78       49.71     15.42 o 
  -9  19   2       12.15       10.38     14.08 o 
  -8  19   2       31.54       33.92     13.44 o 
  -7  19   2        4.04       12.83     12.75 o 
  -6  19   2       70.43       60.60      6.31 o 
  -5  19   2      165.44      207.99      7.19 o 
  -4  19   2      152.14      139.80      6.74 o 
  -3  19   2      168.73      142.04      6.24 o 
  -2  19   2      100.56      106.64      4.56 o 
  -1  19   2       89.79       94.16      5.84 o 
   0  19   2      138.04      134.15      6.44 o 
   1  19   2     1778.58     1753.35     19.62 o 
   2  19   2     1540.86     1601.88     19.06 o 
   3  19   2      837.87      818.54     10.74 o 
   4  19   2       29.58       32.57      7.08 o 
   5  19   2      275.80      270.44      9.25 o 
   6  19   2        9.47       12.97     11.10 o 
   7  19   2        0.01       -7.70     14.36 o 
   8  19   2       22.37       25.89     15.23 o 
   9  19   2        3.67       10.18     16.93 o 
  10  19   2        2.63      -13.48     35.46 o 
 -11  20   2        2.19       24.83     34.31 o 
 -10  20   2        0.26       13.50     17.90 o 
  -9  20   2        1.29        6.53     14.29 o 
  -8  20   2        7.36        7.54     13.88 o 
  -7  20   2       84.30       79.12     13.83 o 
  -6  20   2        0.07       -1.13      5.53 o 
  -5  20   2       13.50        5.72      6.41 o 
  -4  20   2      434.24      481.11      9.10 o 
  -3  20   2      349.80      348.88      7.57 o 
  -2  20   2      180.50      171.60      7.31 o 
  -1  20   2       11.95       19.87      6.31 o 
   0  20   2       39.28       41.83      7.01 o 
   1  20   2      380.74      321.00      6.71 o 
   2  20   2       70.46       71.05      5.12 o 
   3  20   2        0.55       -0.41      6.44 o 
   4  20   2        1.75       -0.78      7.43 o 
   5  20   2       34.15       20.03      9.13 o 
   6  20   2        0.31       -5.07     15.82 o 
   7  20   2        2.55       16.08     15.15 o 
   8  20   2       40.65       63.12     16.21 o 
   9  20   2        5.64       -2.09     17.24 o 
 -10  21   2        0.07       15.91     20.86 o 
  -9  21   2       20.55       19.31     15.08 o 
  -8  21   2       11.80        9.90     13.91 o 
  -7  21   2       11.99       20.67     11.09 o 
  -6  21   2       20.54       19.56      6.12 o 
  -5  21   2       34.37       20.03      6.48 o 
  -4  21   2      125.64      118.88      7.48 o 
  -3  21   2      159.21      159.39      6.61 o 
  -2  21   2       99.60       86.33      6.31 o 
  -1  21   2     3946.46     4003.90     27.38 o 
   0  21   2       22.58       28.22      8.54 o 
   1  21   2       85.24       70.40      3.90 o 
   2  21   2      342.11      362.64      6.45 o 
   3  21   2      279.85      283.14      7.48 o 
   4  21   2       77.24       81.96      8.08 o 
   5  21   2        7.41        8.26     10.95 o 
   6  21   2       34.88       39.04     16.65 o 
   7  21   2        0.20       10.16     14.79 o 
   8  21   2        3.80        7.02     16.01 o 
   9  21   2        4.54        7.48     23.54 o 
 -10  22   2        0.12        2.73     33.19 o 
  -9  22   2       10.31       -0.87     14.87 o 
  -8  22   2        7.26        6.13     13.10 o 
  -7  22   2       41.02       59.16     10.60 o 
  -6  22   2      118.99      124.52     10.64 o 
  -5  22   2        1.61        0.46      3.92 o 
  -4  22   2      368.42      328.13      8.48 o 
  -3  22   2      378.13      316.28     10.63 o 
  -2  22   2       90.74       81.94      8.45 o 
  -1  22   2     2893.94     3098.91     33.13 o 
   0  22   2      214.41      196.37     12.88 o 
   1  22   2       76.48       57.50      4.09 o 
   2  22   2       98.40       96.19      5.46 o 
   3  22   2      229.73      204.65      7.10 o 
   4  22   2       40.31       42.44      8.05 o 
   5  22   2       74.32       68.36     14.26 o 
   6  22   2        0.39       14.57     16.51 o 
   7  22   2       63.86       70.92     15.88 o 
   8  22   2        1.01       -8.57     16.40 o 
 -10  23   2        1.66      -13.31     34.52 o 
  -9  23   2        4.13       -2.37     14.54 o 
  -8  23   2        7.72        4.85     12.87 o 
  -7  23   2        0.00        6.27     10.69 o 
  -6  23   2        0.46       -1.88      9.74 o 
  -5  23   2       28.95       25.39      7.19 o 
  -4  23   2       11.17        6.83      7.06 o 
  -3  23   2        4.89        5.58      4.72 o 
  -2  23   2      555.45      482.43     10.85 o 
  -1  23   2        4.51       30.62      9.13 o 
   0  23   2       34.17       32.87      9.36 o 
   1  23   2      419.09      381.17      9.12 o 
   2  23   2      692.64      694.76     10.53 o 
   3  23   2        4.00       -0.62      5.88 o 
   4  23   2        1.23       11.07      8.15 o 
   5  23   2        0.23       -1.16     13.82 o 
   6  23   2        5.47        8.57     17.56 o 
   7  23   2       39.87       46.30     15.84 o 
   8  23   2        3.91        0.60     20.77 o 
  -9  24   2       21.20       41.86     19.21 o 
  -8  24   2       10.37        4.02     16.52 o 
  -7  24   2        4.39        6.72     10.80 o 
  -6  24   2        3.54       -3.16      9.68 o 
  -5  24   2        1.15       -2.34      7.00 o 
  -4  24   2      672.01      738.25     12.14 o 
  -3  24   2       39.62       33.00      5.48 o 
  -2  24   2        3.50        6.82      8.28 o 
  -1  24   2      652.28      614.26     11.65 o 
   0  24   2      199.74      185.48      9.61 o 
   1  24   2      113.15      122.47      8.17 o 
   2  24   2       89.44       73.96      7.77 o 
   3  24   2       23.71        4.33      7.36 o 
   4  24   2        0.65       -7.68     13.68 o 
   5  24   2       17.91       29.18     14.94 o 
   6  24   2       17.48       15.89     18.03 o 
   7  24   2       25.24       14.42     15.96 o 
   8  24   2        1.38       -0.93     25.66 o 
  -8  25   2        7.95        4.33     16.87 o 
  -7  25   2        0.23        0.04     15.84 o 
  -6  25   2       14.32        5.88     11.84 o 
  -5  25   2        0.04       -0.40      8.25 o 
  -4  25   2        1.00        0.10      7.45 o 
  -3  25   2      189.06      164.92     12.05 o 
  -2  25   2        5.99        1.60      8.21 o 
  -1  25   2       24.17       30.04      8.52 o 
   0  25   2      305.00      283.92     10.26 o 
   1  25   2      528.89      465.02     12.32 o 
   2  25   2       21.06       21.67      7.88 o 
   3  25   2      142.27      113.90     12.30 o 
   4  25   2       41.67       50.60     14.67 o 
   5  25   2       57.92       38.14     15.10 o 
   6  25   2       19.70       -0.26     18.18 o 
   7  25   2        4.92        5.48     16.62 o 
   8  25   2        7.53       42.53     33.69 o 
  -8  26   2        3.61       11.06     21.94 o 
  -7  26   2        6.06        3.94     16.30 o 
  -6  26   2       10.88       13.51     15.48 o 
  -5  26   2       20.33       21.04      9.89 o 
  -4  26   2        9.85       20.55     11.70 o 
  -3  26   2      114.13       96.95     11.83 o 
  -2  26   2       29.28       29.14      8.52 o 
  -1  26   2        8.49        6.01      8.43 o 
   0  26   2       67.44       56.53      8.89 o 
   1  26   2       30.54       30.68      8.11 o 
   2  26   2       20.13       13.09      9.12 o 
   3  26   2       28.89       39.97     14.33 o 
   4  26   2        1.09       -3.24     14.88 o 
   5  26   2        0.00       -6.83     15.26 o 
   6  26   2       15.80       24.75     15.70 o 
   7  26   2        3.60        6.27     25.18 o 
   8  26   2        4.07      -36.34     36.34 o 
  -8  27   2        0.35      -15.97     40.75 o 
  -7  27   2       23.91       16.89     15.22 o 
  -6  27   2        7.76       20.01     15.59 o 
  -5  27   2       31.33       27.60     13.15 o 
  -4  27   2       35.36       36.57     11.84 o 
  -3  27   2       13.38        7.46     11.51 o 
  -2  27   2       41.18       24.12      8.62 o 
  -1  27   2        3.06        0.08      9.33 o 
   0  27   2        4.01        6.04      9.79 o 
   1  27   2      150.86      162.05      9.52 o 
   2  27   2      170.47      157.86     13.29 o 
   3  27   2      162.10      160.89     15.90 o 
   4  27   2        5.22       -0.92     15.16 o 
   5  27   2        0.00        4.69     15.46 o 
   6  27   2       27.78       25.45     16.05 o 
   7  27   2       28.20       64.10     37.21 o 
   8  27   2        3.58      -38.27     38.27 o 
  -7  28   2        8.11        1.17     15.71 o 
  -6  28   2        1.75       -4.82     16.30 o 
  -5  28   2       47.50       41.45     13.92 o 
  -4  28   2       31.51       35.06     12.32 o 
  -3  28   2       64.94       76.72     11.97 o 
  -2  28   2       62.74       62.37     11.68 o 
  -1  28   2        0.07        3.03      9.69 o 
   0  28   2       21.59       16.66      8.69 o 
   1  28   2        1.42        5.04      8.69 o 
   2  28   2        0.69        8.60     13.16 o 
   3  28   2        0.00       -6.05     14.89 o 
   4  28   2        0.77       -3.87     15.59 o 
   5  28   2        9.71        3.91     15.91 o 
   6  28   2       21.14       14.82     20.71 o 
   7  28   2       18.89      -21.67     38.23 o 
  -7  29   2        9.72       54.35     39.61 o 
  -6  29   2        5.55       11.58     16.77 o 
  -5  29   2       40.77       44.79     13.88 o 
  -4  29   2       12.92       20.76     12.25 o 
  -3  29   2        5.06        4.40     12.13 o 
  -2  29   2        0.71        0.06     12.49 o 
  -1  29   2       39.72       29.57      9.87 o 
   0  29   2       64.25       77.23      9.42 o 
   1  29   2        3.16       -3.44     10.55 o 
   2  29   2        4.96       -4.53     12.38 o 
   3  29   2       23.59       21.67     15.50 o 
   4  29   2       12.33       22.42     15.68 o 
   5  29   2       19.34       14.39     16.47 o 
   6  29   2        0.88       -7.97     34.59 o 
  -7  30   2        5.80        3.84     40.24 o 
  -6  30   2       21.90       35.34     19.32 o 
  -5  30   2        0.27      -13.82     13.82 o 
  -4  30   2        7.42        6.67     12.49 o 
  -3  30   2        0.00        5.10     12.23 o 
  -2  30   2       33.67       28.96     13.10 o 
  -1  30   2        4.25        7.97     12.65 o 
   0  30   2       57.70       50.27     10.72 o 
   1  30   2        6.28        6.72     10.48 o 
   2  30   2        3.48       12.89     12.78 o 
   3  30   2      124.22      154.14     19.24 o 
   4  30   2       20.19       17.38     16.38 o 
   5  30   2       17.96       19.73     21.23 o 
   6  30   2        0.44      -16.82     34.25 o 
  -6  31   2       53.99       58.20     28.67 o 
  -5  31   2       16.63       33.54     16.85 o 
  -4  31   2        1.03        2.86     12.81 o 
  -3  31   2       20.08       23.51     12.51 o 
  -2  31   2        8.12       16.94     13.26 o 
  -1  31   2        5.72        3.84     13.02 o 
   0  31   2       19.50       34.65     11.27 o 
   1  31   2        8.37       11.26     12.32 o 
   2  31   2       24.25       37.92     12.94 o 
   3  31   2       58.60       73.41     16.81 o 
   4  31   2        1.54       -4.29     16.67 o 
   5  31   2        0.03        0.30     32.31 o 
   6  31   2       19.43       18.30     33.65 o 
  -6  32   2        1.08        0.68     39.83 o 
  -5  32   2       33.03       15.95     26.90 o 
  -4  32   2       32.67       31.77     13.04 o 
  -3  32   2       77.79      121.44     13.77 o 
  -2  32   2        3.06        1.80     13.36 o 
  -1  32   2        5.64        5.06     12.98 o 
   0  32   2        6.36       10.56     12.68 o 
   1  32   2        9.08       33.37     12.49 o 
   2  32   2        7.69       16.87     15.32 o 
   3  32   2       21.90       19.96     16.65 o 
   4  32   2       22.37       24.70     35.47 o 
   5  32   2        9.59       12.49     34.62 o 
  -6  33   2        0.83       59.28     39.77 o 
  -5  33   2        3.97        7.74     44.12 o 
  -4  33   2       10.11       12.10     21.02 o 
  -3  33   2        1.00       -2.32     13.00 o 
  -2  33   2        2.98        9.49     13.69 o 
  -1  33   2        2.58       -2.04     12.95 o 
   0  33   2        0.20       11.94     12.98 o 
   1  33   2       13.74       20.48     18.58 o 
   2  33   2        1.39        2.11     15.65 o 
   3  33   2        3.92        6.67     20.17 o 
   4  33   2        0.01       -5.63     25.27 o 
   5  33   2       17.33       34.98     36.19 o 
  -5  34   2        2.45       27.39     36.49 o 
  -4  34   2        0.01       -0.29     21.34 o 
  -3  34   2       12.46       13.96     20.79 o 
  -2  34   2       25.43       37.56     15.35 o 
  -1  34   2        9.13      -10.88     14.88 o 
   0  34   2       36.80       65.93     21.42 o 
   1  34   2       57.82       93.90     22.33 o 
   2  34   2       30.19       26.40     30.68 o 
   3  34   2        2.38       14.40     23.59 o 
   4  34   2        1.21       16.26     45.35 o 
  -5  35   2       30.92       64.01     39.15 o 
  -4  35   2        2.34      -19.80     21.84 o 
  -3  35   2        0.40      -19.60     20.96 o 
  -2  35   2       43.43       23.98     20.83 o 
  -1  35   2        2.56       -5.48     24.70 o 
   0  35   2        0.88        9.68     21.44 o 
   1  35   2        0.07        1.53     26.62 o 
   2  35   2       14.90       -3.96     36.08 o 
  -4  36   2        4.51       49.82     34.84 o 
  -3  36   2        4.92       34.41     25.91 o 
  -2  36   2        1.62       23.64     39.97 o 
  -1  36   2       42.07       49.36     41.63 o 
   0  36   2       44.73       12.89     27.58 o 
   1  37   2       18.55      -37.71     38.29 o 
 -13   0   3       11.97      -31.30     36.03 o 
 -11   0   3        6.65        5.74     22.77 o 
  -9   0   3       28.98       20.24     11.85 o 
  -7   0   3      400.57      379.68     12.29 o 
  -5   0   3     2828.40     2999.64     29.62 o 
  -3   0   3       36.12       44.68      4.17 o 
  -1   0   3      995.89      937.85      9.23 o 
   1   0   3       12.48       12.75      9.03 o 
   3   0   3     1708.05     1858.98     17.89 o 
   5   0   3       80.36       72.17      7.82 o 
   7   0   3        0.70        2.23     10.65 o 
   9   0   3       86.40      103.43     12.53 o 
  11   0   3        0.02       19.55     25.31 o 
 -13   1   3        0.00        2.21     39.00 o 
 -12   1   3        2.16       19.86     17.12 o 
 -11   1   3        0.27      -11.15     15.75 o 
 -10   1   3        3.23        2.33      8.86 o 
  -9   1   3        5.17        7.06      8.16 o 
  -8   1   3      275.96      264.68      9.20 o 
  -7   1   3       12.31       13.64      6.38 o 
  -6   1   3      587.16      640.20      7.62 o 
  -5   1   3      267.45      238.75      4.97 o 
  -4   1   3     2234.81     2397.66     11.19 o 
  -3   1   3      347.08      373.10      5.51 o 
  -2   1   3       78.36       79.15      5.50 o 
  -1   1   3      260.24      224.49      4.21 o 
   0   1   3      272.96      289.19      3.67 o 
   1   1   3       15.49        8.92      4.64 o 
   2   1   3      196.67      184.63      6.74 o 
   3   1   3      314.16      293.01      4.89 o 
   4   1   3      389.14      374.12      6.57 o 
   5   1   3      230.80      241.43      6.82 o 
   6   1   3        0.15        2.00      6.17 o 
   7   1   3       71.83       64.31      7.12 o 
   8   1   3        4.82        3.97      7.71 o 
   9   1   3        9.41        5.66      8.16 o 
  10   1   3        2.78       -6.82     14.04 o 
  11   1   3        0.28      -19.44     19.74 o 
 -13   2   3        0.07      -18.93     24.04 o 
 -12   2   3        5.14        0.78     17.43 o 
 -11   2   3        6.27       -0.57     15.58 o 
 -10   2   3       65.20       75.34      9.48 o 
  -9   2   3       51.03       35.22      8.53 o 
  -8   2   3       70.41       86.92      7.95 o 
  -7   2   3        0.16       -1.08      5.91 o 
  -6   2   3        1.65        2.54      4.81 o 
  -5   2   3     7668.97     8056.57     43.06 o 
  -4   2   3      448.40      437.29      6.75 o 
  -3   2   3        4.55        9.37      3.90 o 
  -2   2   3    13316.77    13358.23     47.91 o 
  -1   2   3    32427.76    33134.78     99.08 o 
   0   2   3      248.77      231.15      3.75 o 
   1   2   3      627.27      632.64      7.75 o 
   2   2   3     2545.80     2424.41     11.64 o 
   3   2   3       66.92       67.84      4.39 o 
   4   2   3       95.16      103.01      5.11 o 
   5   2   3       25.08       22.59      5.99 o 
   6   2   3      197.01      183.15      7.36 o 
   7   2   3       19.45       17.60      7.12 o 
   8   2   3        0.32        2.58      7.29 o 
   9   2   3        4.59       13.36      8.20 o 
  10   2   3        0.59        2.89     14.21 o 
  11   2   3        3.07        3.57     17.77 o 
 -13   3   3        4.32       -4.76     24.05 o 
 -12   3   3        0.41        2.92     17.30 o 
 -11   3   3       14.42        9.97     15.83 o 
 -10   3   3        3.06        4.55      8.77 o 
  -9   3   3       20.73       17.26      6.18 o 
  -8   3   3        4.59        0.40      7.05 o 
  -7   3   3       94.61       79.76      6.68 o 
  -6   3   3        0.91        1.46      4.67 o 
  -5   3   3      259.29      260.84      8.03 o 
  -4   3   3      133.28      145.58      5.45 o 
  -3   3   3       73.08       52.19      4.07 o 
  -2   3   3     1385.66     1376.76      9.54 o 
  -1   3   3    14124.82    14153.14     72.06 o 
   0   3   3      128.67      157.42      3.45 o 
   1   3   3      959.98      836.30      6.65 o 
   2   3   3      238.90      259.91      4.83 o 
   3   3   3      319.52      319.57      4.75 o 
   4   3   3      179.76      164.97      5.64 o 
   5   3   3       23.36       24.24      5.91 o 
   6   3   3      143.50      137.21      7.24 o 
   7   3   3      296.23      314.83      8.44 o 
   8   3   3       56.88       62.61      8.03 o 
   9   3   3       27.40       30.97      9.45 o 
  10   3   3        0.00        2.91     14.17 o 
  11   3   3        2.25       19.20     18.23 o 
 -13   4   3        0.13      -38.07     38.07 o 
 -12   4   3        5.09        4.38     17.36 o 
 -11   4   3       12.31       18.05     16.29 o 
 -10   4   3        2.26       -1.28      8.87 o 
  -9   4   3       83.34       68.53      5.89 o 
  -8   4   3      336.62      299.09      7.11 o 
  -7   4   3     1609.12     1616.72     16.87 o 
  -6   4   3      104.76       95.89      4.65 o 
  -5   4   3     1169.87     1188.12     11.17 o 
  -4   4   3       11.23       16.72      4.53 o 
  -3   4   3       49.84       34.23      4.19 o 
  -2   4   3      189.98      202.11      3.46 o 
  -1   4   3     1483.46     1444.31      7.89 o 
   0   4   3        1.09        3.47      3.89 o 
   1   4   3     4433.88     4724.42     19.80 o 
   2   4   3      292.07      275.56      4.37 o 
   3   4   3      106.94      110.64      4.36 o 
   4   4   3        1.50        4.71      4.56 o 
   5   4   3      551.89      467.46      7.52 o 
   6   4   3      183.99      183.57      7.03 o 
   7   4   3        0.45       -0.41      6.67 o 
   8   4   3       65.02       68.94      8.91 o 
   9   4   3       83.97       74.38     10.35 o 
  10   4   3        1.13       -8.56     15.40 o 
  11   4   3        3.91      -18.64     18.64 o 
 -13   5   3        1.14       37.25     23.49 o 
 -12   5   3        0.00      -13.40     17.68 o 
 -11   5   3        3.90        5.12     16.31 o 
 -10   5   3       30.24       22.67     12.09 o 
  -9   5   3      164.52      168.99      9.36 o 
  -8   5   3       73.60       53.75      5.73 o 
  -7   5   3      346.77      335.21      7.89 o 
  -6   5   3       66.74       59.25      3.95 o 
  -5   5   3     1973.93     1935.17     15.58 o 
  -4   5   3      126.78      143.90      4.92 o 
  -3   5   3      442.28      444.86      5.30 o 
  -2   5   3      545.41      525.79      4.55 o 
  -1   5   3       76.57       87.50      3.86 o 
   0   5   3       11.33        8.97      3.91 o 
   1   5   3      872.75      909.34      7.24 o 
   2   5   3     1682.06     1707.99     11.70 o 
   3   5   3       17.72       22.37      4.44 o 
   4   5   3      280.14      288.27      5.63 o 
   5   5   3      264.34      306.81      6.60 o 
   6   5   3        1.45        2.35      6.61 o 
   7   5   3        0.92       -0.74      7.26 o 
   8   5   3        6.05        7.49      8.78 o 
   9   5   3        3.63        0.06      8.87 o 
  10   5   3       13.58       19.37     15.28 o 
  11   5   3        1.36       -4.86     22.10 o 
 -13   6   3        0.27        2.94     24.28 o 
 -12   6   3       15.94       15.85     17.76 o 
 -11   6   3       30.65       35.03     16.39 o 
 -10   6   3       36.51       45.76     13.97 o 
  -9   6   3        0.15        2.88      7.98 o 
  -8   6   3       11.08       19.04      5.64 o 
  -7   6   3       59.96       51.58      3.79 o 
  -6   6   3      746.87      698.66     11.77 o 
  -5   6   3      494.87      537.82      6.34 o 
  -4   6   3      195.90      184.04      5.30 o 
  -3   6   3        8.40        0.69      2.99 o 
  -2   6   3      822.85      716.68      5.24 o 
  -1   6   3     1027.20     1057.01      7.47 o 
   0   6   3        0.09       -0.94      4.35 o 
   1   6   3     1123.80     1164.80      8.68 o 
   2   6   3      235.06      214.20      5.96 o 
   3   6   3      861.50      851.78      7.47 o 
   4   6   3      514.43      511.77      6.60 o 
   5   6   3       70.32       86.40      5.59 o 
   6   6   3      322.23      280.29      7.90 o 
   7   6   3        8.93        8.16      6.92 o 
   8   6   3        6.30        3.31      8.01 o 
   9   6   3        7.40       11.95      9.92 o 
  10   6   3        0.01      -12.01     14.66 o 
  11   6   3        5.68       39.29     24.24 o 
 -13   7   3        0.43      -14.99     25.92 o 
 -12   7   3        0.00        5.12     17.19 o 
 -11   7   3       17.72       20.55     19.55 o 
 -10   7   3       22.77       18.09     13.98 o 
  -9   7   3       13.10       14.84      8.23 o 
  -8   7   3      182.60      168.99     11.41 o 
  -7   7   3       46.34       42.17      4.50 o 
  -6   7   3      253.48      276.71      4.87 o 
  -5   7   3      313.41      306.90      4.24 o 
  -4   7   3      205.89      196.72      4.12 o 
  -3   7   3      390.99      350.85      4.08 o 
  -2   7   3      455.13      400.44      4.82 o 
  -1   7   3      573.23      549.01      5.20 o 
   0   7   3      269.60      264.88      5.25 o 
   1   7   3        0.42       -3.54      4.21 o 
   2   7   3     1945.28     2092.98     12.41 o 
   3   7   3      577.89      634.18      7.75 o 
   4   7   3       37.02       41.35      4.79 o 
   5   7   3      826.49      862.89      8.67 o 
   6   7   3      174.18      176.44      7.12 o 
   7   7   3       11.07       12.89      6.87 o 
   8   7   3      131.87      122.03      9.67 o 
   9   7   3        8.93        7.20     10.04 o 
  10   7   3       11.65        8.09     14.87 o 
  11   7   3        0.31       -5.15     34.02 o 
 -12   8   3        0.36        2.95     17.53 o 
 -11   8   3       10.27        2.89     14.57 o 
 -10   8   3       13.64       17.06     14.12 o 
  -9   8   3       91.74       96.90      9.02 o 
  -8   8   3       10.68       15.90      6.97 o 
  -7   8   3        1.41        4.18      5.99 o 
  -6   8   3       39.05       43.35      4.53 o 
  -5   8   3      183.81      173.27      4.73 o 
  -4   8   3      896.69      938.31      7.24 o 
  -3   8   3       29.62       22.47      3.18 o 
  -2   8   3      533.96      535.44      5.34 o 
  -1   8   3        0.31       -3.34      3.89 o 
   0   8   3     1356.82     1253.91      7.47 o 
   1   8   3     1007.55      991.58      6.96 o 
   2   8   3       29.15       21.02      3.97 o 
   3   8   3       48.15       52.76      5.40 o 
   4   8   3      517.08      476.57      7.69 o 
   5   8   3      210.03      203.48      6.41 o 
   6   8   3        0.94        5.97      6.35 o 
   7   8   3       58.54       56.43      7.01 o 
   8   8   3      146.96      157.44      9.39 o 
   9   8   3        7.60       14.93      9.65 o 
  10   8   3        2.78        8.41     13.45 o 
  11   8   3        2.79       47.11     34.93 o 
 -12   9   3        0.03       -3.60     17.64 o 
 -11   9   3        1.36        0.01     14.96 o 
 -10   9   3       15.38       12.97     11.58 o 
  -9   9   3        5.52       12.05      8.11 o 
  -8   9   3      313.36      335.41      9.13 o 
  -7   9   3       76.52       55.74      6.27 o 
  -6   9   3      103.55       97.34      5.70 o 
  -5   9   3     1699.02     1615.63     10.15 o 
  -4   9   3       26.69       31.00      4.48 o 
  -3   9   3      585.85      584.23      5.85 o 
  -2   9   3      247.63      248.20      4.67 o 
  -1   9   3     2125.02     2195.34     16.08 o 
   0   9   3      675.25      667.05      6.00 o 
   1   9   3      447.48      482.70      6.20 o 
   2   9   3     1376.44     1393.53      9.97 o 
   3   9   3      354.70      334.20      5.96 o 
   4   9   3       91.53       83.87      5.54 o 
   5   9   3      631.85      666.31      8.32 o 
   6   9   3        7.27        3.27      6.53 o 
   7   9   3       22.18       15.34      6.88 o 
   8   9   3        0.08        0.87      8.26 o 
   9   9   3        4.03        9.89      9.84 o 
  10   9   3        5.20        5.88     14.14 o 
  11   9   3        0.15       32.89     34.32 o 
 -12  10   3        6.62       14.89     20.90 o 
 -11  10   3       42.62       35.36     16.15 o 
 -10  10   3       14.34        1.44     14.67 o 
  -9  10   3        1.26        2.95      7.90 o 
  -8  10   3       19.98       28.41      7.10 o 
  -7  10   3      242.27      271.72      7.35 o 
  -6  10   3        6.08        5.63      4.77 o 
  -5  10   3      384.64      389.91      6.72 o 
  -4  10   3        0.34        3.88      3.95 o 
  -3  10   3        1.12        1.41      4.54 o 
  -2  10   3        8.61        8.19      3.96 o 
  -1  10   3     1677.70     1748.66      8.55 o 
   0  10   3      507.82      523.16      5.94 o 
   1  10   3     1347.76     1503.27      9.52 o 
   2  10   3       16.76       15.64      4.03 o 
   3  10   3      525.82      479.80      7.09 o 
   4  10   3       24.29       27.56      4.96 o 
   5  10   3      250.46      260.62      7.26 o 
   6  10   3        0.66        3.57      5.67 o 
   7  10   3        0.29        6.06      7.10 o 
   8  10   3      146.04      156.70      9.45 o 
   9  10   3        1.97       -1.64     11.48 o 
  10  10   3        1.02        7.03     15.14 o 
  11  10   3       41.20       14.96     36.07 o 
 -12  11   3        1.38      -12.61     26.21 o 
 -11  11   3        0.00       13.95     15.60 o 
 -10  11   3       10.39       19.57     15.18 o 
  -9  11   3        6.90        3.06      7.71 o 
  -8  11   3       61.52       55.39      7.12 o 
  -7  11   3        8.52        2.94      5.24 o 
  -6  11   3      889.96      988.34     10.78 o 
  -5  11   3     1231.03     1263.91      9.49 o 
  -4  11   3      232.72      242.10      5.04 o 
  -3  11   3       22.01       24.94      4.52 o 
  -2  11   3      963.58      957.51      6.23 o 
  -1  11   3      115.56      121.81      4.38 o 
   0  11   3      866.11      899.86      6.79 o 
   1  11   3       17.71       23.37      5.00 o 
   2  11   3     1962.73     1999.35     17.97 o 
   3  11   3        2.35       -0.11      3.86 o 
   4  11   3        1.02        2.45      5.09 o 
   5  11   3       90.87       75.34      6.37 o 
   6  11   3       73.42       78.92      6.20 o 
   7  11   3        3.07        6.98      6.83 o 
   8  11   3        2.34        9.93      9.70 o 
   9  11   3       12.99       10.02     11.74 o 
  10  11   3        0.64       -7.71     15.24 o 
  11  11   3        2.85       24.42     34.79 o 
 -12  12   3        1.74      -35.48     35.48 o 
 -11  12   3        3.11       10.24     16.35 o 
 -10  12   3        6.73       28.02     15.61 o 
  -9  12   3        0.47        0.56      7.36 o 
  -8  12   3      756.77      801.24     15.02 o 
  -7  12   3      299.71      284.85     13.34 o 
  -6  12   3       83.82       81.54      7.00 o 
  -5  12   3      109.77      111.96      5.12 o 
  -4  12   3     1592.46     1807.82     12.05 o 
  -3  12   3      184.06      188.70      5.23 o 
  -2  12   3      143.02      134.69      4.67 o 
  -1  12   3        2.47        4.90      3.99 o 
   0  12   3      268.33      206.42      4.55 o 
   1  12   3      211.73      214.11      4.49 o 
   2  12   3      110.56      110.62      4.63 o 
   3  12   3      123.60      123.36      4.41 o 
   4  12   3       58.42       63.65      5.63 o 
   5  12   3        3.99        4.66      5.62 o 
   6  12   3      273.60      247.38      7.38 o 
   7  12   3        0.07        4.22      9.67 o 
   8  12   3       22.13       19.90     10.12 o 
   9  12   3       32.60       33.65     12.08 o 
  10  12   3        0.57      -15.70     17.15 o 
 -12  13   3        1.26        5.43     38.32 o 
 -11  13   3        7.79       17.48     15.37 o 
 -10  13   3        6.20        8.94     15.65 o 
  -9  13   3        1.72       -6.22     15.02 o 
  -8  13   3       12.97        6.60      4.03 o 
  -7  13   3        7.00       -0.77     12.55 o 
  -6  13   3       19.79       18.63      7.10 o 
  -5  13   3      155.08      121.00      5.25 o 
  -4  13   3      313.51      309.38      5.08 o 
  -3  13   3      140.26      151.88      5.01 o 
  -2  13   3      354.53      356.98      5.38 o 
  -1  13   3     2808.92     2923.78     16.19 o 
   0  13   3      275.98      246.89      4.90 o 
   1  13   3      595.92      569.54      6.44 o 
   2  13   3     1080.19     1063.19      7.42 o 
   3  13   3      131.51      158.19      5.53 o 
   4  13   3      896.75      914.77     14.09 o 
   5  13   3      479.08      473.43      8.00 o 
   6  13   3        0.01       -2.30      6.03 o 
   7  13   3        1.12       -2.30     11.31 o 
   8  13   3       32.46       16.33     11.22 o 
   9  13   3        5.14        0.03     13.77 o 
  10  13   3        9.88       11.26     19.67 o 
 -12  14   3        2.80      -10.03     38.39 o 
 -11  14   3       10.39       27.30     15.83 o 
 -10  14   3        1.41       -7.69     14.91 o 
  -9  14   3      147.74      137.14     15.33 o 
  -8  14   3       15.60       13.67     13.49 o 
  -7  14   3       45.94       58.00      8.98 o 
  -6  14   3      123.99      136.41      7.96 o 
  -5  14   3       95.77       90.08      5.18 o 
  -4  14   3       66.77       73.27      4.70 o 
  -3  14   3        0.29       -1.45      4.59 o 
  -2  14   3      312.41      300.84      5.46 o 
  -1  14   3      678.60      657.02      5.77 o 
   0  14   3       11.23        0.72      4.20 o 
   1  14   3      606.46      638.57      5.69 o 
   2  14   3        9.05        3.39      4.24 o 
   3  14   3      249.37      241.56      6.53 o 
   4  14   3        0.39        1.06      5.25 o 
   5  14   3      128.39      119.90      6.43 o 
   6  14   3        6.83       15.73      6.21 o 
   7  14   3        0.52       -7.55     11.48 o 
   8  14   3        6.99       16.61     12.32 o 
   9  14   3        3.89        0.25     14.10 o 
  10  14   3       11.68       38.78     19.68 o 
 -11  15   3        1.32       -5.24     15.76 o 
 -10  15   3        1.37       -5.50     15.11 o 
  -9  15   3        4.48       16.72     14.20 o 
  -8  15   3       63.56       59.60     13.21 o 
  -7  15   3      282.35      321.43     11.05 o 
  -6  15   3        0.22       -0.45      7.83 o 
  -5  15   3      229.87      229.03      5.99 o 
  -4  15   3      122.48      125.53      5.08 o 
  -3  15   3       22.01       21.22      4.65 o 
  -2  15   3     1034.56     1055.63      7.88 o 
  -1  15   3       39.63       31.84      4.09 o 
   0  15   3       67.22       81.05      4.53 o 
   1  15   3      196.63      222.28      4.73 o 
   2  15   3     1068.71     1055.49      7.51 o 
   3  15   3       45.73       48.35      5.89 o 
   4  15   3      129.18      110.18      6.57 o 
   5  15   3      237.75      230.50      7.24 o 
   6  15   3       17.20       22.95      7.18 o 
   7  15   3       61.40       55.85     12.29 o 
   8  15   3       51.38       64.14     13.52 o 
   9  15   3        4.83      -10.42     14.68 o 
  10  15   3        9.70       12.64     19.72 o 
 -11  16   3        5.91        1.55     17.84 o 
 -10  16   3        3.30        8.65     14.40 o 
  -9  16   3        0.01       -2.42     13.51 o 
  -8  16   3        5.29       12.53     12.98 o 
  -7  16   3        1.13        0.19      8.27 o 
  -6  16   3       37.09       29.94      7.37 o 
  -5  16   3      117.38      108.78      6.15 o 
  -4  16   3       64.47       71.99      5.17 o 
  -3  16   3       85.99       88.87      4.95 o 
  -2  16   3      252.64      249.18      5.44 o 
  -1  16   3       63.85       54.39      4.29 o 
   0  16   3       35.58       46.06      4.07 o 
   1  16   3      227.59      221.85      4.80 o 
   2  16   3      147.93      143.69      5.15 o 
   3  16   3        0.91       -0.40      5.75 o 
   4  16   3       70.21       81.07      6.59 o 
   5  16   3       29.95       39.20      6.58 o 
   6  16   3        0.31        0.94      8.64 o 
   7  16   3        0.94        1.53     12.18 o 
   8  16   3       71.65       72.50     13.63 o 
   9  16   3       15.46       22.69     14.74 o 
  10  16   3       11.58       12.50     20.28 o 
 -11  17   3        0.31       -6.76     23.26 o 
 -10  17   3        2.15      -13.35     14.42 o 
  -9  17   3        1.45        5.20     12.59 o 
  -8  17   3       69.71       83.47     12.73 o 
  -7  17   3       56.74       62.27      8.22 o 
  -6  17   3      110.99      110.45      6.28 o 
  -5  17   3       52.27       38.80      3.62 o 
  -4  17   3       83.35       74.27      5.71 o 
  -3  17   3      538.42      621.86      7.28 o 
  -2  17   3        3.99        7.94      4.61 o 
  -1  17   3      900.57      946.82      7.40 o 
   0  17   3       21.04       23.36      4.09 o 
   1  17   3        8.93        4.68      4.25 o 
   2  17   3       60.22       58.93      5.24 o 
   3  17   3        8.48       10.55      5.73 o 
   4  17   3      425.68      452.59     10.07 o 
   5  17   3        7.36        7.59      7.20 o 
   6  17   3       15.90       18.07     13.22 o 
   7  17   3       12.04        9.15     12.57 o 
   8  17   3       24.86       35.53     13.51 o 
   9  17   3        4.81       -0.04     17.20 o 
  10  17   3        0.87       12.83     20.25 o 
 -11  18   3       14.61       43.17     23.14 o 
 -10  18   3       14.65       26.10     13.95 o 
  -9  18   3        0.33       -5.26     12.74 o 
  -8  18   3        0.29       -2.13     11.07 o 
  -7  18   3        9.70       11.21     10.41 o 
  -6  18   3      173.83      210.10      6.94 o 
  -5  18   3        3.66        6.25      3.92 o 
  -4  18   3       42.91       37.75      5.97 o 
  -3  18   3        0.15        3.67      5.60 o 
  -2  18   3      322.15      305.11      6.03 o 
  -1  18   3      507.88      511.33      7.44 o 
   0  18   3       67.32       64.80      4.50 o 
   1  18   3      134.31      130.31      4.04 o 
   2  18   3      682.21      725.00      8.64 o 
   3  18   3       50.19       55.87      5.92 o 
   4  18   3       40.96       54.39      7.95 o 
   5  18   3       11.86       13.37      7.36 o 
   6  18   3       13.97       13.29     13.37 o 
   7  18   3        2.25       10.05     12.63 o 
   8  18   3       13.32       27.81     13.69 o 
   9  18   3        1.70        0.67     24.59 o 
  10  18   3        0.36        5.02     34.16 o 
 -11  19   3        0.62        4.65     22.85 o 
 -10  19   3        1.28        7.76     13.85 o 
  -9  19   3        0.20        4.14     11.81 o 
  -8  19   3       18.16       15.18     11.23 o 
  -7  19   3       75.73       81.73     11.00 o 
  -6  19   3       30.40       14.63      5.92 o 
  -5  19   3       71.82       81.49      4.87 o 
  -4  19   3     1159.42     1236.14     11.06 o 
  -3  19   3       12.98        8.96      5.78 o 
  -2  19   3       15.59       20.92      5.67 o 
  -1  19   3      475.42      457.24      9.32 o 
   0  19   3      592.77      590.31      6.61 o 
   1  19   3      100.99      106.40      4.37 o 
   2  19   3      648.25      636.87      8.32 o 
   3  19   3       90.90       78.96      6.27 o 
   4  19   3        0.40       -5.40      7.61 o 
   5  19   3        4.56        2.29     12.41 o 
   6  19   3        8.53       12.46     14.01 o 
   7  19   3       74.14       84.13     13.90 o 
   8  19   3        0.76        9.90     13.71 o 
   9  19   3        0.17       18.12     25.12 o 
 -11  20   3        0.50        8.12     22.61 o 
 -10  20   3        3.04       -0.80     13.35 o 
  -9  20   3        0.03        7.97     11.96 o 
  -8  20   3        6.84        7.91     11.20 o 
  -7  20   3       45.60       48.73     10.58 o 
  -6  20   3        4.83       -0.65      6.02 o 
  -5  20   3        0.05        2.68      4.82 o 
  -4  20   3      342.90      342.97      8.33 o 
  -3  20   3      108.79      120.92      6.39 o 
  -2  20   3      180.91      170.18      5.87 o 
  -1  20   3      110.23      111.86      8.13 o 
   0  20   3       43.41       44.40      5.19 o 
   1  20   3        1.31        1.15      4.26 o 
   2  20   3      312.68      307.95      7.25 o 
   3  20   3        2.42        2.71      6.05 o 
   4  20   3      129.33      133.67      9.33 o 
   5  20   3       83.10       97.00     13.49 o 
   6  20   3       73.10       79.93     14.58 o 
   7  20   3        3.29        7.14     13.60 o 
   8  20   3        4.04       14.42     13.81 o 
   9  20   3       10.44       -1.64     35.56 o 
 -11  21   3        1.60      -36.97     36.97 o 
 -10  21   3        1.00       -5.44     19.83 o 
  -9  21   3        5.27       10.96     12.40 o 
  -8  21   3        5.98       14.67     11.14 o 
  -7  21   3        0.12        7.66     10.33 o 
  -6  21   3       51.51       53.35      6.61 o 
  -5  21   3       25.95       19.18      5.21 o 
  -4  21   3      706.69      734.52     11.73 o 
  -3  21   3        2.59        2.42      3.93 o 
  -2  21   3      512.85      529.54     11.74 o 
  -1  21   3      698.21      757.22     14.47 o 
   0  21   3       30.82       37.56      5.14 o 
   1  21   3      162.99      160.55      5.17 o 
   2  21   3       51.63       50.90      6.00 o 
   3  21   3      299.06      305.50      7.93 o 
   4  21   3        0.20        3.65      8.45 o 
   5  21   3       50.38       46.28     13.75 o 
   6  21   3        5.51        3.09     17.02 o 
   7  21   3        0.74       -6.84     13.58 o 
   8  21   3        0.22       -5.93     20.65 o 
 -10  22   3       23.41       22.73     22.50 o 
  -9  22   3        0.15       16.92     12.23 o 
  -8  22   3        0.58       -3.87     11.26 o 
  -7  22   3        0.01       -2.93     10.20 o 
  -6  22   3       77.26       66.50      7.65 o 
  -5  22   3       15.36       15.52      6.82 o 
  -4  22   3      133.06      130.53      7.29 o 
  -3  22   3      424.55      387.69     10.20 o 
  -2  22   3      150.89      166.46      9.21 o 
  -1  22   3       18.81       22.84     10.97 o 
   0  22   3      960.28      996.36     14.64 o 
   1  22   3      500.21      515.95     10.74 o 
   2  22   3        0.10        3.06      5.87 o 
   3  22   3      211.16      213.68      7.52 o 
   4  22   3      196.80      210.60      9.85 o 
   5  22   3        2.30        9.66     13.71 o 
   6  22   3       47.46       19.54     17.52 o 
   7  22   3        0.67       -6.25     14.17 o 
   8  22   3        0.00        3.15     25.31 o 
  -9  23   3        2.04       -0.58     13.62 o 
  -8  23   3        3.56        3.28     11.33 o 
  -7  23   3        3.40       12.58     10.69 o 
  -6  23   3       26.08       30.44      9.42 o 
  -5  23   3        0.01       -3.20      6.83 o 
  -4  23   3       20.02        8.34      6.90 o 
  -3  23   3       24.79       10.54      4.23 o 
  -2  23   3      109.58      135.72      9.22 o 
  -1  23   3       48.02       35.30     10.52 o 
   0  23   3      219.32      238.10      9.93 o 
   1  23   3        6.62        0.63      4.52 o 
   2  23   3        6.23        1.00      5.93 o 
   3  23   3        1.58       -1.34      8.53 o 
   4  23   3       10.71       23.06     13.41 o 
   5  23   3       26.51       17.00     14.59 o 
   6  23   3       98.31      107.94     19.54 o 
   7  23   3       45.02       66.53     14.80 o 
   8  23   3        2.47        6.95     35.38 o 
  -9  24   3       10.93       27.62     26.44 o 
  -8  24   3       12.24       16.73     16.55 o 
  -7  24   3       23.28       32.76     10.85 o 
  -6  24   3       60.76       46.01      9.44 o 
  -5  24   3       52.11       47.58      7.63 o 
  -4  24   3        4.51        0.29      6.73 o 
  -3  24   3       74.51       73.94      4.51 o 
  -2  24   3      227.86      233.19     10.08 o 
  -1  24   3       46.35       42.96      9.05 o 
   0  24   3      210.44      217.25      8.39 o 
   1  24   3      342.37      340.62     10.14 o 
   2  24   3       44.21       39.21      8.60 o 
   3  24   3       20.68       18.38     11.28 o 
   4  24   3        1.09        8.64     13.84 o 
   5  24   3        2.21        7.79     14.55 o 
   6  24   3        5.04        7.29     17.82 o 
   7  24   3        3.25       -3.74     23.82 o 
  -9  25   3       31.67       23.60     37.68 o 
  -8  25   3        1.77       -5.81     17.16 o 
  -7  25   3       23.42       41.63     15.95 o 
  -6  25   3       14.53       15.01     10.92 o 
  -5  25   3       11.43        7.76      8.64 o 
  -4  25   3       26.16        8.80      7.82 o 
  -3  25   3      100.84       88.77     10.65 o 
  -2  25   3      232.10      200.20     10.29 o 
  -1  25   3       45.12       38.41      9.05 o 
   0  25   3        1.05        1.51      7.56 o 
   1  25   3       26.90       30.47      7.69 o 
   2  25   3        0.48       -0.91     13.85 o 
   3  25   3       25.48       31.07     14.00 o 
   4  25   3       69.59       73.33     14.85 o 
   5  25   3       17.12       34.55     14.93 o 
   6  25   3       17.15       34.56     18.73 o 
   7  25   3        1.03        3.92     24.37 o 
  -8  26   3        5.88      -15.76     22.31 o 
  -7  26   3        4.23        6.30     15.09 o 
  -6  26   3       29.77       43.09     13.76 o 
  -5  26   3       27.04       31.76     10.50 o 
  -4  26   3        0.70       -1.47     10.21 o 
  -3  26   3        0.02       -5.98     10.28 o 
  -2  26   3       12.51       15.23      8.78 o 
  -1  26   3       18.26       18.31      9.01 o 
   0  26   3       11.54        0.32      8.65 o 
   1  26   3        0.38       -2.37     11.30 o 
   2  26   3       65.35       67.27     14.43 o 
   3  26   3       42.19       47.21     14.60 o 
   4  26   3       30.53       28.83     15.32 o 
   5  26   3        1.95       11.03     14.78 o 
   6  26   3        4.05       -0.98     18.70 o 
   7  26   3        2.15        2.70     33.25 o 
  -8  27   3        6.89        9.47     27.59 o 
  -7  27   3        7.35       14.65     14.97 o 
  -6  27   3       35.08       29.67     14.43 o 
  -5  27   3        0.54       -1.50     13.30 o 
  -4  27   3       47.81       53.50     10.85 o 
  -3  27   3        0.00        6.07     10.35 o 
  -2  27   3      100.66      105.36     12.86 o 
  -1  27   3       36.66       24.69      9.63 o 
   0  27   3       23.33       10.67      8.81 o 
   1  27   3        0.34       -0.58     11.56 o 
   2  27   3       34.72       41.57     14.58 o 
   3  27   3       20.44       12.96     14.60 o 
   4  27   3        5.35        3.90     15.17 o 
   5  27   3        0.40        6.33     15.61 o 
   6  27   3       26.34       38.29     37.98 o 
   7  27   3        2.51       14.42     30.58 o 
  -8  28   3       11.56       73.24     38.47 o 
  -7  28   3        1.54       -9.72     15.23 o 
  -6  28   3        0.03       -3.64     14.36 o 
  -5  28   3        5.00       -0.72     13.73 o 
  -4  28   3       41.66       60.17     11.10 o 
  -3  28   3       32.60       38.40     10.97 o 
  -2  28   3       24.19       22.79     12.43 o 
  -1  28   3        7.73       11.04      9.71 o 
   0  28   3       33.37       51.07     10.30 o 
   1  28   3        1.95        3.60     12.58 o 
   2  28   3        0.90        7.86     14.41 o 
   3  28   3       24.10       19.18     15.20 o 
   4  28   3        5.56      -13.31     15.26 o 
   5  28   3        2.30       -0.77     15.73 o 
  -7  29   3       13.40       41.40     27.49 o 
  -6  29   3        2.20        4.13     14.42 o 
  -5  29   3        2.20        4.29     13.86 o 
  -4  29   3       23.14       23.70     10.95 o 
  -3  29   3       21.18       35.74     11.13 o 
  -2  29   3       23.54       26.18     12.90 o 
  -1  29   3        6.18       -4.59     12.28 o 
   0  29   3       21.52       36.26     10.61 o 
   1  29   3        4.17        6.84     13.19 o 
   2  29   3        0.46       -8.41     15.18 o 
   3  29   3       16.28        9.49     15.64 o 
   4  29   3        6.56        0.17     15.84 o 
   5  29   3        8.30      -23.84     23.84 o 
  -7  30   3        0.07        6.61     36.36 o 
  -6  30   3        0.22       -6.68     17.39 o 
  -5  30   3        1.15       -3.09     14.15 o 
  -4  30   3        1.50       -5.25     10.97 o 
  -3  30   3        5.34       -3.30     11.78 o 
  -2  30   3        0.13       -6.34     13.05 o 
  -1  30   3       15.66       21.31     12.78 o 
   0  30   3       44.46       49.08     10.87 o 
   1  30   3        2.64       11.27     13.70 o 
   2  30   3        0.29       15.69     16.90 o 
   3  30   3       35.05       46.25     18.01 o 
   4  30   3        0.00       -1.93     15.79 o 
   5  30   3        1.19       15.77     34.27 o 
  -7  31   3        0.78      -41.52     41.52 o 
  -6  31   3       47.09       69.62     26.24 o 
  -5  31   3        0.49       14.84     14.31 o 
  -4  31   3        0.08      -10.07     12.91 o 
  -3  31   3        4.54        0.52     12.32 o 
  -2  31   3        0.00        2.08     13.29 o 
  -1  31   3        0.30        2.46     13.12 o 
   0  31   3        0.01        0.15     14.50 o 
   1  31   3        9.34       -8.94     14.08 o 
   2  31   3       26.25       22.50     18.26 o 
   3  31   3        0.03       -7.45     15.97 o 
   4  31   3        3.16      -33.14     33.27 o 
   5  31   3        7.67      -10.67     35.56 o 
  -6  32   3        3.49       17.05     35.99 o 
  -5  32   3       16.78       34.25     19.99 o 
  -4  32   3        4.07       15.32     13.51 o 
  -3  32   3       10.62        9.10     12.47 o 
  -2  32   3        5.17        7.10     13.56 o 
  -1  32   3        1.31        3.28     13.22 o 
   0  32   3       24.77       33.30     13.89 o 
   1  32   3        0.31      -16.20     17.89 o 
   2  32   3       34.46       37.44     16.10 o 
   3  32   3        3.31        7.60     32.36 o 
   4  32   3        2.52      -34.43     34.43 o 
   5  32   3        2.33       25.10     33.99 o 
  -6  33   3        0.53      -11.25     39.02 o 
  -5  33   3        1.23      -37.19     37.19 o 
  -4  33   3        0.17        8.58     16.74 o 
  -3  33   3        1.94       -2.67     13.78 o 
  -2  33   3        1.41        0.28     15.70 o 
  -1  33   3        1.15       16.04     15.61 o 
   0  33   3        2.50        8.70     14.89 o 
   1  33   3        0.69       -9.11     20.93 o 
   2  33   3        1.23        9.44     26.62 o 
   3  33   3       26.78       41.93     34.32 o 
   4  33   3        8.14       13.25     34.25 o 
  -5  34   3        2.34       28.18     34.61 o 
  -4  34   3        2.12       -7.02     20.56 o 
  -3  34   3       17.37       22.20     20.16 o 
  -2  34   3        9.38       12.77     15.39 o 
  -1  34   3        0.14        2.31     17.34 o 
   0  34   3       21.35       18.58     21.66 o 
   1  34   3        0.39       -5.98     26.40 o 
   2  34   3        1.22        2.01     35.05 o 
   3  34   3        3.81      -26.66     33.77 o 
   4  34   3        4.96       70.20     32.71 o 
  -3  35   3        1.29       15.22     20.64 o 
  -2  35   3        2.44        6.46     17.34 o 
  -1  35   3        6.04      -12.82     19.99 o 
   0  35   3        1.54       24.64     26.58 o 
   1  35   3        1.48      -11.95     35.19 o 
   2  35   3        0.96       -3.21     36.06 o 
  -3  36   3        9.90      -32.05     37.16 o 
  -2  36   3       15.87       19.90     19.63 o 
  -1  36   3        2.73       22.08     36.67 o 
   0  36   3        2.39        3.99     37.68 o 
 -12   0   4        1.43        6.21     18.42 o 
 -10   0   4        0.33        2.30     15.70 o 
  -8   0   4      266.03      280.86     10.19 o 
  -6   0   4      141.04      152.99     10.40 o 
  -4   0   4      745.51      596.45      7.11 o 
  -2   0   4      389.22      381.93      7.83 o 
   0   0   4      454.39      361.18      7.20 o 
   2   0   4     1019.80     1196.17     16.55 o 
   4   0   4     1770.96     1867.05     33.17 o 
   6   0   4      662.75      735.51     14.87 o 
   8   0   4       59.80       58.13     11.31 o 
  10   0   4       26.25       27.77     25.12 o 
 -12   1   4        0.64        8.54     12.65 o 
 -11   1   4        2.36        6.08     11.84 o 
 -10   1   4        6.67       11.04      8.56 o 
  -9   1   4        1.25       -3.30      6.14 o 
  -8   1   4       83.79       92.70      5.98 o 
  -7   1   4      326.16      327.56      7.87 o 
  -6   1   4        5.56        2.15      4.88 o 
  -5   1   4     1067.34      998.12      7.64 o 
  -4   1   4      441.50      471.40      5.01 o 
  -3   1   4        5.15       14.34      4.96 o 
  -2   1   4    13678.81    14148.35     34.13 o 
  -1   1   4      693.09      814.43      5.46 o 
   0   1   4      853.32      740.67      8.88 o 
   1   1   4     1961.68     1943.48     11.74 o 
   2   1   4     1898.27     2045.34     18.18 o 
   3   1   4        0.10        0.77      5.66 o 
   4   1   4       70.26       76.07      4.63 o 
   5   1   4        2.67        7.58      5.53 o 
   6   1   4       61.17       64.24      7.03 o 
   7   1   4        4.91        6.11      6.97 o 
   8   1   4        0.98        3.23      7.69 o 
   9   1   4       31.92       40.62     10.79 o 
  10   1   4        8.16       19.68     17.16 o 
  11   1   4        0.41       -3.67     37.50 o 
 -12   2   4        6.57       18.70     13.08 o 
 -11   2   4       44.14       55.26     12.77 o 
 -10   2   4       10.60       15.48      8.89 o 
  -9   2   4      125.48      131.98      6.98 o 
  -8   2   4       31.67       39.60      5.24 o 
  -7   2   4       13.93       17.77      5.47 o 
  -6   2   4      161.33      165.32      5.45 o 
  -5   2   4     1179.75     1138.96      8.37 o 
  -4   2   4       37.64       43.70      3.66 o 
  -3   2   4      554.38      606.88      6.33 o 
  -2   2   4     2698.79     2791.32      9.12 o 
  -1   2   4       74.46       83.38      3.98 o 
   0   2   4      242.65      230.34      3.54 o 
   1   2   4     2883.69     3141.07     23.40 o 
   2   2   4      724.31      828.44      7.89 o 
   3   2   4      174.14      150.14      4.33 o 
   4   2   4      295.25      331.71      5.08 o 
   5   2   4       78.91       78.40      5.43 o 
   6   2   4      104.19      107.23      6.60 o 
   7   2   4       42.29       48.31      6.82 o 
   8   2   4       57.93       46.96      8.23 o 
   9   2   4        3.47        2.52     12.22 o 
  10   2   4        0.06       -6.94     17.20 o 
  11   2   4        7.48        2.16     37.80 o 
 -13   3   4        4.67        5.53     35.45 o 
 -12   3   4        0.01      -11.21     15.01 o 
 -11   3   4       16.54       11.27     12.46 o 
 -10   3   4        4.84        2.80      8.79 o 
  -9   3   4       42.47       47.85      5.50 o 
  -8   3   4      181.00      180.90      5.21 o 
  -7   3   4      101.34       88.40      5.27 o 
  -6   3   4      196.50      194.73      5.72 o 
  -5   3   4     1914.35     2020.31     14.29 o 
  -4   3   4       30.70       29.30      3.99 o 
  -3   3   4       73.78       61.44      3.39 o 
  -2   3   4     1349.39     1445.63      6.77 o 
  -1   3   4        4.98       -0.50      3.58 o 
   0   3   4       29.30       39.68      3.10 o 
   1   3   4      396.81      383.82      5.44 o 
   2   3   4      100.08      109.50      4.37 o 
   3   3   4      125.82      133.24      4.46 o 
   4   3   4        9.84        7.64      3.91 o 
   5   3   4        1.87        5.40      4.61 o 
   6   3   4      183.17      195.49      6.61 o 
   7   3   4       84.40       92.87      6.77 o 
   8   3   4       16.32       17.60      8.37 o 
   9   3   4        2.01        7.48     12.82 o 
  10   3   4        1.57       11.60     17.28 o 
 -13   4   4        0.13        3.28     37.07 o 
 -12   4   4        0.11       -6.06     14.95 o 
 -11   4   4       54.89       45.11     12.61 o 
 -10   4   4        4.95        3.59      8.98 o 
  -9   4   4       31.92       30.37      4.43 o 
  -8   4   4      126.26      128.47      5.90 o 
  -7   4   4      193.25      196.11      6.16 o 
  -6   4   4       83.12       94.74      4.98 o 
  -5   4   4       17.17       24.40      5.13 o 
  -4   4   4       36.84       12.44      3.93 o 
  -3   4   4      352.02      378.13      5.45 o 
  -2   4   4     1359.58     1474.06      7.91 o 
  -1   4   4      266.86      239.87      4.17 o 
   0   4   4      441.40      526.08      4.66 o 
   1   4   4      197.91      210.81      4.17 o 
   2   4   4      349.40      349.39      5.77 o 
   3   4   4       64.65       59.74      3.52 o 
   4   4   4      536.81      464.59      6.19 o 
   5   4   4      412.49      421.45      6.31 o 
   6   4   4       66.46       64.17      5.88 o 
   7   4   4        5.21        8.20      6.57 o 
   8   4   4        7.93        2.31      9.41 o 
   9   4   4       23.14       30.63     11.42 o 
  10   4   4        0.44       -2.88     17.74 o 
 -13   5   4        0.43        4.73     37.88 o 
 -12   5   4        8.18       -0.92     15.27 o 
 -11   5   4        6.25       18.76     12.21 o 
 -10   5   4       88.91       65.48      9.76 o 
  -9   5   4        9.49        6.90      4.08 o 
  -8   5   4       12.42       13.43      3.01 o 
  -7   5   4       13.72       11.88      5.64 o 
  -6   5   4       69.15       62.98      4.87 o 
  -5   5   4       22.60       12.75      4.65 o 
  -4   5   4       55.99       53.46      4.38 o 
  -3   5   4       15.82       10.70      2.88 o 
  -2   5   4       91.67       88.71      3.30 o 
  -1   5   4     4710.53     4921.90     19.05 o 
   0   5   4       45.83       32.79      3.02 o 
   1   5   4     2661.56     2672.84     16.23 o 
   2   5   4      743.80      890.40     10.65 o 
   3   5   4       11.07       14.32      3.62 o 
   4   5   4       67.60       54.84      4.64 o 
   5   5   4      153.05      158.27      5.41 o 
   6   5   4       11.91       15.57      5.48 o 
   7   5   4       93.28       94.23      6.60 o 
   8   5   4       27.88       34.59      8.84 o 
   9   5   4        4.75        6.41     11.68 o 
  10   5   4       16.76       13.79     17.79 o 
 -13   6   4        6.56       45.06     38.19 o 
 -12   6   4        2.10       -2.98     15.05 o 
 -11   6   4        5.14        6.53     14.19 o 
 -10   6   4       79.91       94.55     10.09 o 
  -9   6   4       85.81       59.30      5.77 o 
  -8   6   4      117.82      119.81      5.66 o 
  -7   6   4       47.06       44.14      5.60 o 
  -6   6   4      392.92      356.65      5.97 o 
  -5   6   4       82.00       88.72      5.46 o 
  -4   6   4      298.51      302.48      5.81 o 
  -3   6   4      128.99      135.66      3.59 o 
  -2   6   4       73.27       94.60      3.39 o 
  -1   6   4      205.25      215.88      3.69 o 
   0   6   4        7.34        0.64      3.70 o 
   1   6   4      703.88      798.61      8.94 o 
   2   6   4     3641.02     3872.65     15.84 o 
   3   6   4      422.68      419.82      5.51 o 
   4   6   4      268.23      279.88      6.42 o 
   5   6   4        0.09        5.01      5.15 o 
   6   6   4        0.39        2.09      5.50 o 
   7   6   4      119.58      114.89      7.27 o 
   8   6   4       24.43       28.14      8.75 o 
   9   6   4        0.31       -6.29     11.49 o 
  10   6   4       14.70      -13.07     21.69 o 
 -12   7   4        0.26       -4.79     15.35 o 
 -11   7   4        0.09       17.44     13.75 o 
 -10   7   4        0.03        7.79     10.47 o 
  -9   7   4      194.33      181.67      9.67 o 
  -8   7   4      163.10      154.05      7.89 o 
  -7   7   4      194.14      196.44      7.08 o 
  -6   7   4        2.93        0.38      5.09 o 
  -5   7   4      423.41      430.55      6.74 o 
  -4   7   4     1168.16     1223.65     12.99 o 
  -3   7   4     1642.11     1686.62      7.25 o 
  -2   7   4       24.47       27.29      3.54 o 
  -1   7   4     1314.46     1199.06      5.36 o 
   0   7   4      358.62      411.94      5.28 o 
   1   7   4      153.60      130.92      3.73 o 
   2   7   4     2141.87     2317.29     18.06 o 
   3   7   4       70.30       64.19      4.17 o 
   4   7   4      466.73      470.61      6.64 o 
   5   7   4      260.31      252.08      6.64 o 
   6   7   4       91.71       88.34      6.55 o 
   7   7   4        5.92        7.04      6.80 o 
   8   7   4        3.09        1.82      8.74 o 
   9   7   4        0.01       -5.46     11.57 o 
  10   7   4        0.06       -2.54     21.33 o 
 -12   8   4        0.02       -5.91     15.51 o 
 -11   8   4       41.20       33.79     14.82 o 
 -10   8   4       19.93       24.07     10.53 o 
  -9   8   4       38.35       49.84      8.99 o 
  -8   8   4      480.94      547.09     11.04 o 
  -7   8   4      177.81      173.43      6.59 o 
  -6   8   4       45.34       36.52      5.40 o 
  -5   8   4       12.98       23.26      5.53 o 
  -4   8   4      315.51      345.55      4.83 o 
  -3   8   4     2531.76     2703.93     11.20 o 
  -2   8   4      663.00      743.42      5.33 o 
  -1   8   4     1009.63     1003.85      5.56 o 
   0   8   4      389.60      409.99      5.78 o 
   1   8   4     1291.26     1420.20      9.48 o 
   2   8   4       13.69       15.96      2.92 o 
   3   8   4      120.42      126.21      4.88 o 
   4   8   4       51.31       45.47      4.96 o 
   5   8   4      925.94      984.55      9.91 o 
   6   8   4      242.21      246.96      7.59 o 
   7   8   4        1.41       -2.67      7.91 o 
   8   8   4       14.42       14.95      8.64 o 
   9   8   4        0.07       -0.57     11.59 o 
  10   8   4        0.54      -11.74     26.54 o 
 -12   9   4        5.31       21.29     17.14 o 
 -11   9   4        0.44       15.75     17.39 o 
 -10   9   4      114.05      115.48     13.77 o 
  -9   9   4       10.28        6.35      8.64 o 
  -8   9   4       74.67       69.02      8.54 o 
  -7   9   4       97.82      116.73      7.83 o 
  -6   9   4       23.86       23.96      5.76 o 
  -5   9   4      122.84      133.07      5.83 o 
  -4   9   4     1417.40     1481.08     10.92 o 
  -3   9   4      549.24      613.90      4.84 o 
  -2   9   4      133.99      128.43      4.30 o 
  -1   9   4     2180.95     2198.90     12.53 o 
   0   9   4     4785.03     5151.04     19.09 o 
   1   9   4      245.20      214.88      4.71 o 
   2   9   4       14.49        8.62      4.44 o 
   3   9   4       20.74       20.54      4.36 o 
   4   9   4      336.57      361.29      7.22 o 
   5   9   4       36.93       36.07      6.12 o 
   6   9   4        5.76        9.30      6.28 o 
   7   9   4       16.86       12.40      7.90 o 
   8   9   4       63.42       54.30     10.49 o 
   9   9   4        1.54       -0.87     12.97 o 
  10   9   4        1.27       20.19     19.97 o 
 -12  10   4        0.01        6.60     18.96 o 
 -11  10   4        2.94       14.50     17.30 o 
 -10  10   4       21.67       17.79     13.64 o 
  -9  10   4       14.86       11.56      8.38 o 
  -8  10   4        5.55        6.89      2.69 o 
  -7  10   4       90.30       67.68      8.51 o 
  -6  10   4      190.89      182.80      8.92 o 
  -5  10   4      474.71      483.67      5.98 o 
  -4  10   4      486.41      488.13      5.73 o 
  -3  10   4      412.78      411.16      4.78 o 
  -2  10   4      358.33      408.09      5.05 o 
  -1  10   4     1624.15     1793.26     12.97 o 
   0  10   4      354.35      348.62      5.96 o 
   1  10   4      775.03      877.93      6.73 o 
   2  10   4      695.60      610.30      6.13 o 
   3  10   4       26.85       14.71      3.29 o 
   4  10   4      410.74      405.90      7.57 o 
   5  10   4       39.48       50.93      6.23 o 
   6  10   4      167.22      181.57      7.52 o 
   7  10   4       13.68       11.27      8.88 o 
   8  10   4      131.30      141.28     14.33 o 
   9  10   4        6.20       -0.59     13.39 o 
  10  10   4        1.47      -12.95     24.07 o 
 -12  11   4        1.28       -9.32     30.60 o 
 -11  11   4       16.95       20.29     18.11 o 
 -10  11   4        0.89       11.44     13.39 o 
  -9  11   4       31.83       39.08      8.74 o 
  -8  11   4       51.23       49.15      5.40 o 
  -7  11   4      211.65      226.50      6.18 o 
  -6  11   4       47.10       42.76      4.97 o 
  -5  11   4        6.34        5.08      4.44 o 
  -4  11   4     2059.48     2176.00     11.20 o 
  -3  11   4      113.01      106.45      3.94 o 
  -2  11   4      252.33      267.52      4.65 o 
  -1  11   4       60.63       44.29      3.61 o 
   0  11   4       30.01       17.33      4.72 o 
   1  11   4      529.80      560.88      6.28 o 
   2  11   4       95.51       77.77      4.87 o 
   3  11   4      241.97      235.84      7.76 o 
   4  11   4      222.97      200.11      5.69 o 
   5  11   4      122.17      117.03      6.22 o 
   6  11   4        6.59       -0.01      6.07 o 
   7  11   4       38.10       33.03      9.44 o 
   8  11   4        0.01       -2.39     13.04 o 
   9  11   4        3.36      -13.86     13.98 o 
  10  11   4        0.25       15.48     23.86 o 
 -12  12   4        1.43      -15.49     32.93 o 
 -11  12   4        3.57       -2.20     18.13 o 
 -10  12   4        7.25       12.74     13.21 o 
  -9  12   4       42.72       63.91     12.61 o 
  -8  12   4       71.43       69.87      6.02 o 
  -7  12   4      254.73      270.15      6.59 o 
  -6  12   4      137.42      110.84      6.16 o 
  -5  12   4      182.96      187.92      5.62 o 
  -4  12   4        7.61       15.24      4.40 o 
  -3  12   4      516.93      550.25      5.38 o 
  -2  12   4       35.48       36.56      3.99 o 
  -1  12   4      157.46      141.39      4.02 o 
   0  12   4     1939.26     2014.96     16.00 o 
   1  12   4     1170.99     1362.87      8.40 o 
   2  12   4       31.79       26.50      4.61 o 
   3  12   4        7.35        3.53      4.29 o 
   4  12   4      189.14      182.27      5.80 o 
   5  12   4       80.00       80.73      5.90 o 
   6  12   4      173.74      167.20      8.32 o 
   7  12   4       44.99       34.23     11.17 o 
   8  12   4        2.12        2.01     13.36 o 
   9  12   4        0.11       -4.50     14.46 o 
  10  12   4        1.42       14.10     23.58 o 
 -12  13   4       18.19       28.96     34.34 o 
 -11  13   4        4.70        1.30     18.47 o 
 -10  13   4        0.06        1.49     12.99 o 
  -9  13   4       25.01       29.85     13.62 o 
  -8  13   4        2.52        5.02      6.21 o 
  -7  13   4        4.32        7.90      6.18 o 
  -6  13   4       29.62       22.61      5.81 o 
  -5  13   4        0.59       -0.33      4.97 o 
  -4  13   4      338.52      380.23      5.73 o 
  -3  13   4        0.38       -0.54      3.53 o 
  -2  13   4      118.98      129.26      4.40 o 
  -1  13   4     1132.22     1123.94      6.74 o 
   0  13   4      565.44      565.82      6.71 o 
   1  13   4      244.84      282.01      5.58 o 
   2  13   4       55.24       51.28      4.91 o 
   3  13   4      185.11      161.96      5.17 o 
   4  13   4      484.79      468.68      9.72 o 
   5  13   4       28.54       24.91      5.56 o 
   6  13   4        0.27       -5.04      8.16 o 
   7  13   4        0.06        6.30     11.13 o 
   8  13   4        0.17        6.90     13.70 o 
   9  13   4       16.91       16.54     15.40 o 
  10  13   4        0.01      -34.03     34.03 o 
 -12  14   4        1.91       -6.48     36.23 o 
 -11  14   4        1.97       11.92     16.23 o 
 -10  14   4        6.57       18.04     13.95 o 
  -9  14   4      171.65      166.31     14.73 o 
  -8  14   4      122.83      138.58      8.63 o 
  -7  14   4        0.78        2.36      7.05 o 
  -6  14   4        0.16       -2.04      5.80 o 
  -5  14   4      711.17      713.58      7.33 o 
  -4  14   4      120.82      127.61      5.10 o 
  -3  14   4      283.09      255.55      5.43 o 
  -2  14   4      319.78      351.63      5.15 o 
  -1  14   4      330.92      358.00      5.21 o 
   0  14   4       20.83       20.41      3.70 o 
   1  14   4        0.18        3.80      4.57 o 
   2  14   4       94.83       88.64      5.34 o 
   3  14   4      886.05      945.14      9.85 o 
   4  14   4       32.23       28.63      5.93 o 
   5  14   4       58.25       41.45      5.70 o 
   6  14   4        9.32       -3.13      9.80 o 
   7  14   4      111.33      134.78     12.68 o 
   8  14   4        3.50        1.97     13.55 o 
   9  14   4        0.88        2.23     15.82 o 
  10  14   4        1.40       37.03     34.93 o 
 -12  15   4        8.39       12.65     34.74 o 
 -11  15   4        0.08        7.21     14.13 o 
 -10  15   4        6.96       16.49     13.04 o 
  -9  15   4       41.46       45.65     13.79 o 
  -8  15   4        0.50        2.06     12.74 o 
  -7  15   4       22.31       13.96      7.20 o 
  -6  15   4        4.79        5.63      6.56 o 
  -5  15   4      126.50      121.63      5.22 o 
  -4  15   4       24.09       25.95      5.22 o 
  -3  15   4       25.05       22.76      4.67 o 
  -2  15   4       29.19       29.29      4.17 o 
  -1  15   4       31.94       33.13      4.29 o 
   0  15   4        5.81        1.84      3.80 o 
   1  15   4       80.42       70.46      5.10 o 
   2  15   4      399.24      419.53      7.08 o 
   3  15   4      649.17      669.05      9.42 o 
   4  15   4      158.23      159.02      7.11 o 
   5  15   4      182.53      157.91      6.19 o 
   6  15   4       29.65       42.99     11.51 o 
   7  15   4       75.52       74.32     12.13 o 
   8  15   4        1.10       -0.32     15.34 o 
   9  15   4        0.97       -0.18     18.83 o 
  10  15   4        4.79       -7.01     35.17 o 
 -12  16   4        0.05       48.42     34.03 o 
 -11  16   4        5.27       13.22     20.49 o 
 -10  16   4        0.74       10.83     13.43 o 
  -9  16   4        1.44      -11.97     12.45 o 
  -8  16   4      286.16      297.77     14.12 o 
  -7  16   4       52.95       58.30      9.99 o 
  -6  16   4        6.12        6.89      5.70 o 
  -5  16   4       28.01       23.72      5.00 o 
  -4  16   4      307.97      261.11      6.33 o 
  -3  16   4       39.71       53.14      5.19 o 
  -2  16   4       25.87       34.13      4.47 o 
  -1  16   4       20.07       16.18      4.60 o 
   0  16   4       72.09       59.27      4.42 o 
   1  16   4      293.53      284.84      6.17 o 
   2  16   4       13.59        9.99      5.49 o 
   3  16   4      116.28      141.35      5.28 o 
   4  16   4      324.50      346.54      8.51 o 
   5  16   4      471.99      460.89     11.21 o 
   6  16   4        3.24        5.38     11.48 o 
   7  16   4       22.83       14.53     11.95 o 
   8  16   4        8.22        1.97     16.00 o 
   9  16   4        7.37       11.62     19.25 o 
 -11  17   4        9.54      -16.89     20.89 o 
 -10  17   4        1.29        8.28     13.51 o 
  -9  17   4        9.50        5.73     12.71 o 
  -8  17   4        5.41        7.48     12.10 o 
  -7  17   4       75.18       97.45     10.98 o 
  -6  17   4       51.05       56.25      6.34 o 
  -5  17   4      444.35      433.52      7.20 o 
  -4  17   4        0.83       -2.82      5.66 o 
  -3  17   4      130.34      139.99      6.24 o 
  -2  17   4      138.17      138.98      5.62 o 
  -1  17   4      640.39      657.30      7.06 o 
   0  17   4        8.88        4.81      4.50 o 
   1  17   4       27.47       38.48      5.59 o 
   2  17   4      150.64      141.55      4.43 o 
   3  17   4      229.94      205.08      5.69 o 
   4  17   4       30.64       30.71      6.21 o 
   5  17   4       80.57       74.18     11.83 o 
   6  17   4       18.49       16.54     11.91 o 
   7  17   4       16.91       31.73     12.21 o 
   8  17   4        0.57        8.15     15.84 o 
   9  17   4        0.07        3.92     20.00 o 
 -11  18   4        6.15       11.16     30.41 o 
 -10  18   4        8.24       13.67     12.80 o 
  -9  18   4       12.97        6.88     12.04 o 
  -8  18   4       24.25       26.25     11.16 o 
  -7  18   4      150.79      133.47     11.25 o 
  -6  18   4      205.63      233.05      7.33 o 
  -5  18   4      181.75      186.68      6.38 o 
  -4  18   4      173.24      165.80      6.72 o 
  -3  18   4      296.85      300.79      7.32 o 
  -2  18   4       17.09        9.17      5.53 o 
  -1  18   4      795.70      763.49      8.18 o 
   0  18   4      841.00      858.24      7.73 o 
   1  18   4      188.24      185.08      6.81 o 
   2  18   4        1.05       -0.57      4.03 o 
   3  18   4        1.12       -0.90      5.03 o 
   4  18   4        0.02        2.69      7.67 o 
   5  18   4       11.07       18.97     13.80 o 
   6  18   4        0.09        0.04     12.41 o 
   7  18   4       59.53       82.10     13.25 o 
   8  18   4        0.27      -10.72     16.04 o 
   9  18   4        0.00        0.14     23.75 o 
 -11  19   4        0.48        0.96     20.24 o 
 -10  19   4        2.30        5.22     12.82 o 
  -9  19   4        8.34        2.57     12.04 o 
  -8  19   4        0.00        3.19     11.21 o 
  -7  19   4      124.26      151.50     11.48 o 
  -6  19   4        0.19        8.84      6.47 o 
  -5  19   4       32.78       29.22      5.76 o 
  -4  19   4       10.36       13.44      6.36 o 
  -3  19   4       29.38       27.47      4.45 o 
  -2  19   4      187.31      182.29      6.42 o 
  -1  19   4      150.64      158.68      6.45 o 
   0  19   4       33.91       35.89      5.57 o 
   1  19   4        0.22        2.51      6.10 o 
   2  19   4       26.69       33.17      4.79 o 
   3  19   4      474.86      478.97      7.73 o 
   4  19   4        7.20        7.43      7.80 o 
   5  19   4        2.11        3.31     14.17 o 
   6  19   4       30.96       38.19     12.71 o 
   7  19   4        3.39       -4.02     15.72 o 
   8  19   4       10.86       15.05     24.78 o 
   9  19   4        0.84        6.65     34.96 o 
 -11  20   4        1.04       -7.03     20.63 o 
 -10  20   4        2.04       -2.22     17.17 o 
  -9  20   4        0.96       -5.63     12.16 o 
  -8  20   4        0.48        4.49     11.31 o 
  -7  20   4        0.71       -0.94     10.47 o 
  -6  20   4       69.59       60.12      7.65 o 
  -5  20   4      168.64      176.36      6.85 o 
  -4  20   4      192.57      175.22      7.37 o 
  -3  20   4      435.72      428.35      8.11 o 
  -2  20   4       60.65       63.06      6.31 o 
  -1  20   4      128.32      129.62      6.42 o 
   0  20   4      392.49      397.42      7.65 o 
   1  20   4      162.55      148.61      7.44 o 
   2  20   4        0.05       -0.38      4.98 o 
   3  20   4      135.42      140.31      8.26 o 
   4  20   4       99.15       93.44      8.61 o 
   5  20   4        6.67       10.50     14.54 o 
   6  20   4       41.38       39.57     13.25 o 
   7  20   4        8.43        9.91     16.39 o 
   8  20   4        2.57       16.27     25.62 o 
   9  20   4        2.00        4.08     36.33 o 
 -10  21   4        1.42       -8.46     17.30 o 
  -9  21   4        9.55       -3.07     12.20 o 
  -8  21   4        0.91        1.81     11.11 o 
  -7  21   4        4.94        1.05     10.48 o 
  -6  21   4      133.04      145.24      8.27 o 
  -5  21   4        8.21        7.27      6.16 o 
  -4  21   4      106.58       90.22      7.48 o 
  -3  21   4        3.20        1.25      4.49 o 
  -2  21   4       20.28       19.06      7.46 o 
  -1  21   4       87.80       91.11      7.61 o 
   0  21   4      154.43      137.45      6.03 o 
   1  21   4      234.14      258.01      8.53 o 
   2  21   4       93.61       86.09      5.85 o 
   3  21   4       66.56       62.28      7.84 o 
   4  21   4        3.92       10.08     12.14 o 
   5  21   4       25.84       28.96     14.97 o 
   6  21   4       27.72       35.92     13.12 o 
   7  21   4        0.03        7.56     16.36 o 
   8  21   4       14.00       39.96     35.82 o 
 -10  22   4        2.06      -12.71     18.70 o 
  -9  22   4       18.54       16.77     12.35 o 
  -8  22   4       11.92       12.02     11.61 o 
  -7  22   4        6.25        0.10     10.60 o 
  -6  22   4        0.04       -0.13      7.58 o 
  -5  22   4       25.02       22.45      6.37 o 
  -4  22   4      273.52      280.00      8.40 o 
  -3  22   4       16.12       13.14      4.51 o 
  -2  22   4      199.03      211.66     11.66 o 
  -1  22   4     1166.82     1165.39     18.88 o 
   0  22   4        2.35        2.76      4.41 o 
   1  22   4      128.93      119.65      8.28 o 
   2  22   4        7.00        7.46      7.38 o 
   3  22   4       40.85       42.28      9.27 o 
   4  22   4       18.81       32.58     12.22 o 
   5  22   4        4.49       -8.09     15.15 o 
   6  22   4        0.02       -0.61     13.55 o 
   7  22   4        0.18        8.28     20.97 o 
   8  22   4        3.45      -11.87     34.26 o 
 -10  23   4        5.53        1.45     37.59 o 
  -9  23   4        0.29       12.94     19.03 o 
  -8  23   4       11.71       20.23     11.09 o 
  -7  23   4       12.23        6.25     10.52 o 
  -6  23   4        5.93        5.51      9.42 o 
  -5  23   4       32.07       13.73      7.77 o 
  -4  23   4       24.73       13.22      7.04 o 
  -3  23   4      342.51      339.46      8.88 o 
  -2  23   4      776.73      829.28     15.11 o 
  -1  23   4      286.52      269.75     10.57 o 
   0  23   4      351.80      335.12      7.90 o 
   1  23   4      141.99      122.54      9.97 o 
   2  23   4        7.14       -2.12      9.80 o 
   3  23   4        1.55       -0.67     12.22 o 
   4  23   4       78.44       84.49     13.08 o 
   5  23   4       54.59       51.95     15.93 o 
   6  23   4       42.53       59.13     14.32 o 
   7  23   4        6.13      -12.48     35.67 o 
  -9  24   4        0.32       -8.02     26.72 o 
  -8  24   4       10.11       16.22     15.25 o 
  -7  24   4        0.18      -10.68     10.68 o 
  -6  24   4       39.72       42.12      9.86 o 
  -5  24   4       59.42       84.64      8.18 o 
  -4  24   4      109.85      119.10      8.01 o 
  -3  24   4      508.10      501.26      9.39 o 
  -2  24   4      282.49      266.49     10.16 o 
  -1  24   4       23.83       21.80      9.81 o 
   0  24   4        3.66        9.94      5.21 o 
   1  24   4        0.73        1.20     12.33 o 
   2  24   4      132.83      121.81     13.31 o 
   3  24   4       13.35        1.92     12.52 o 
   4  24   4       10.47        9.94     13.13 o 
   5  24   4       49.64       57.98     16.17 o 
   6  24   4       17.58        5.20     16.46 o 
   7  24   4        9.27       15.19     36.84 o 
  -9  25   4        1.89       -5.75     26.84 o 
  -8  25   4        3.64        6.66     17.11 o 
  -7  25   4        1.72       -8.66     15.84 o 
  -6  25   4        2.33       -8.06     13.70 o 
  -5  25   4       48.87       44.84      9.17 o 
  -4  25   4        5.32        9.24      8.58 o 
  -3  25   4      127.15      119.50     12.14 o 
  -2  25   4      157.57      163.04      9.42 o 
  -1  25   4       73.85       53.56     10.03 o 
   0  25   4        0.03        3.62      9.28 o 
   1  25   4      308.68      293.25     14.83 o 
   2  25   4        1.99        2.83     12.59 o 
   3  25   4       41.31       45.20     13.51 o 
   4  25   4       13.12       10.85     13.52 o 
   5  25   4        0.28        7.85     13.72 o 
   6  25   4        4.22       31.54     24.85 o 
   7  25   4        0.31       19.29     35.58 o 
  -8  26   4        2.23        9.97     25.53 o 
  -7  26   4        0.02       11.89     14.57 o 
  -6  26   4       43.00       46.09     14.31 o 
  -5  26   4       45.04       43.26     10.47 o 
  -4  26   4       11.79        3.63     10.56 o 
  -3  26   4        0.99        0.50     11.04 o 
  -2  26   4       10.42        3.56     10.93 o 
  -1  26   4        0.09        6.77      9.92 o 
   0  26   4       41.93       52.58     10.08 o 
   1  26   4       10.00       10.76     12.87 o 
   2  26   4       21.76       27.25     12.94 o 
   3  26   4       80.81      115.74     14.14 o 
   4  26   4        0.02       -7.06     13.66 o 
   5  26   4       46.84       53.43     14.33 o 
   6  26   4        2.27       20.86     35.19 o 
  -8  27   4        3.31       30.81     26.63 o 
  -7  27   4        0.01       -9.32     15.17 o 
  -6  27   4        1.51        1.42     13.87 o 
  -5  27   4       43.16       47.96     12.76 o 
  -4  27   4        9.46       12.38     10.75 o 
  -3  27   4        9.94       28.95     11.45 o 
  -2  27   4        0.19        0.68     11.18 o 
  -1  27   4       13.35       24.33     10.20 o 
   0  27   4        1.53        5.89      9.80 o 
   1  27   4        3.30        5.49     12.97 o 
   2  27   4        0.21       13.29     13.47 o 
   3  27   4        0.07        0.51     13.98 o 
   4  27   4        3.48       -0.97     14.06 o 
   5  27   4        2.96       15.33     16.88 o 
   6  27   4        0.06      -12.68     36.91 o 
  -8  28   4        3.06       -3.12     39.20 o 
  -7  28   4        6.80        2.19     26.08 o 
  -6  28   4        6.21        0.94     14.43 o 
  -5  28   4        1.91        5.07     12.81 o 
  -4  28   4        1.82        4.56     10.88 o 
  -3  28   4        9.45        6.72     11.64 o 
  -2  28   4       17.08       12.81     11.39 o 
  -1  28   4        0.39       -1.73     10.49 o 
   0  28   4        0.05       -2.68     14.44 o 
   1  28   4        5.55        8.78     13.40 o 
   2  28   4       22.78        9.50     14.14 o 
   3  28   4       25.04       20.76     14.30 o 
   4  28   4        3.49       -0.90     14.46 o 
   5  28   4        9.23       12.86     23.33 o 
  -8  29   4        6.65      -40.92     40.92 o 
  -7  29   4        0.16       -0.83     26.12 o 
  -6  29   4        6.86        2.73     14.74 o 
  -5  29   4        5.23       -1.82     13.39 o 
  -4  29   4        2.45        1.05     11.12 o 
  -3  29   4       24.35       27.21     12.06 o 
  -2  29   4        0.64       -6.88     11.75 o 
  -1  29   4        0.78        8.16     11.20 o 
   0  29   4        7.85        3.51     14.52 o 
   1  29   4        1.36        8.09     13.51 o 
   2  29   4       34.81       26.03     14.44 o 
   3  29   4        0.08        7.25     14.59 o 
   4  29   4        4.13      -19.35     19.35 o 
  -7  30   4        0.02      -21.72     36.39 o 
  -6  30   4       11.15       24.95     18.23 o 
  -5  30   4        8.09      -13.38     13.38 o 
  -4  30   4        0.16        6.51     12.11 o 
  -3  30   4        3.68       -1.32     11.99 o 
  -2  30   4       32.40       26.26     12.06 o 
  -1  30   4        0.01      -12.28     13.87 o 
   0  30   4        4.08        9.96     15.13 o 
   1  30   4       34.27       31.97     15.16 o 
   2  30   4       36.20       45.73     14.93 o 
   3  30   4       14.75       -0.93     14.70 o 
   4  30   4        0.25      -23.49     30.98 o 
  -7  31   4        0.57      -24.27     37.02 o 
  -6  31   4        7.80      -12.02     25.62 o 
  -5  31   4        2.93       18.03     16.05 o 
  -4  31   4        1.68        0.21     14.34 o 
  -3  31   4        8.98       11.47     12.50 o 
  -2  31   4       33.88       53.39     14.46 o 
  -1  31   4        1.87        8.22     13.64 o 
   0  31   4        0.19       10.46     14.12 o 
   1  31   4        0.04        5.03     15.82 o 
   2  31   4       33.13       33.84     14.97 o 
   3  31   4        3.72       -9.65     23.48 o 
   4  31   4        3.06       35.02     32.06 o 
  -6  32   4        1.00        2.32     23.91 o 
  -5  32   4        0.67        3.81     23.65 o 
  -4  32   4        5.99       -3.91     18.29 o 
  -3  32   4        0.02        2.67     15.28 o 
  -2  32   4        2.91       19.99     14.07 o 
  -1  32   4        9.67        6.32     14.40 o 
   0  32   4        5.22       19.27     14.62 o 
   1  32   4       59.04       65.59     16.62 o 
   2  32   4        6.95       10.53     19.68 o 
   3  32   4        2.46       26.50     32.15 o 
  -5  33   4        8.47        9.73     37.28 o 
  -4  33   4       12.10        4.75     21.75 o 
  -3  33   4        3.13       -3.55     15.43 o 
  -2  33   4        0.83        0.99     15.33 o 
  -1  33   4        0.61      -10.79     15.71 o 
   0  33   4       63.39      100.07     17.25 o 
   1  33   4       28.64       56.72     21.01 o 
   2  33   4        1.13      -22.41     34.82 o 
   3  33   4        1.21      -34.80     34.80 o 
  -4  34   4        4.88       18.23     38.29 o 
  -3  34   4        2.67       35.06     25.37 o 
  -2  34   4        0.14       14.38     17.64 o 
  -1  34   4        7.38       21.33     17.04 o 
   0  34   4        1.17      -11.83     21.03 o 
   1  34   4        0.86        7.36     33.57 o 
   2  34   4        0.01      -24.29     36.05 o 
  -3  35   4       13.58       58.93     26.91 o 
  -2  35   4        2.30       11.46     19.88 o 
  -1  35   4        0.30       -5.73     17.71 o 
   0  35   4        5.82       -0.35     35.43 o 
   1  35   4        2.13       17.87     33.79 o 
 -11   0   5       34.08       19.63     15.07 o 
  -9   0   5       49.55       56.64     12.93 o 
  -7   0   5      436.92      411.95     11.37 o 
  -5   0   5        1.08        0.39      3.60 o 
  -3   0   5    20480.35    21442.80    103.05 o 
  -1   0   5        9.52        3.84      4.77 o 
   1   0   5      202.24      224.93      9.42 o 
   3   0   5      472.16      553.51     10.30 o 
   5   0   5      421.30      446.03     13.09 o 
   7   0   5       14.18        8.16     14.64 o 
   9   0   5        2.63        3.71     19.76 o 
 -12   1   5        0.28       -4.86     16.56 o 
 -11   1   5        9.70        5.29     10.44 o 
 -10   1   5        3.47        5.53      9.64 o 
  -9   1   5       38.62       38.45      8.95 o 
  -8   1   5        0.16       -0.58      6.97 o 
  -7   1   5       61.23       50.75      4.68 o 
  -6   1   5       95.13      111.52      4.08 o 
  -5   1   5        0.25       -0.63      3.27 o 
  -4   1   5       61.85       65.84      5.00 o 
  -3   1   5        3.88       10.07      4.83 o 
  -2   1   5      210.64      196.71      3.92 o 
  -1   1   5     1123.43     1171.15      6.16 o 
   0   1   5      365.37      347.24      4.42 o 
   1   1   5      262.45      299.35      7.16 o 
   2   1   5       66.51       62.11      4.51 o 
   3   1   5      487.10      473.78      8.00 o 
   4   1   5      139.26      144.13      6.10 o 
   5   1   5      269.69      262.77     10.53 o 
   6   1   5       61.65       68.66      5.22 o 
   7   1   5      100.66      115.07      9.92 o 
   8   1   5       30.37       32.87     11.17 o 
   9   1   5        6.89       10.12     14.02 o 
  10   1   5        1.96      -33.57     33.57 o 
 -12   2   5        0.16       -6.58     20.82 o 
 -11   2   5        4.06        2.68     10.59 o 
 -10   2   5       27.55       18.51      9.61 o 
  -9   2   5       18.14       12.64      6.96 o 
  -8   2   5       21.64       21.01      6.41 o 
  -7   2   5       28.02       27.71      4.91 o 
  -6   2   5      270.99      289.93      5.24 o 
  -5   2   5        1.49        0.15      3.32 o 
  -4   2   5       11.09       16.57      2.97 o 
  -3   2   5      207.54      206.13      4.05 o 
  -2   2   5      372.99      348.65      4.56 o 
  -1   2   5     5731.33     5953.54     26.03 o 
   0   2   5      965.64     1059.53      7.67 o 
   1   2   5      516.98      612.82      9.73 o 
   2   2   5      917.32      891.60      8.30 o 
   3   2   5      294.08      297.94      7.11 o 
   4   2   5       42.61       44.63      4.54 o 
   5   2   5       99.18       83.12      4.40 o 
   6   2   5       24.68       25.75      5.43 o 
   7   2   5        0.13       -2.96      9.30 o 
   8   2   5       51.16       43.69     13.30 o 
   9   2   5        3.64        9.44     11.60 o 
  10   2   5        0.57        3.66     34.72 o 
 -12   3   5       17.61       34.78     21.14 o 
 -11   3   5        4.77        7.81     10.58 o 
 -10   3   5       30.09       42.16     10.12 o 
  -9   3   5       26.87       28.63      6.80 o 
  -8   3   5       98.20      107.95      6.08 o 
  -7   3   5      170.28      157.53      5.89 o 
  -6   3   5       24.99       21.20      4.27 o 
  -5   3   5      375.22      369.54      4.95 o 
  -4   3   5       46.50       42.92      3.83 o 
  -3   3   5     4645.93     4854.09     17.02 o 
  -2   3   5     1480.94     1577.71      6.79 o 
  -1   3   5      576.98      676.21      5.40 o 
   0   3   5      543.12      487.75      4.37 o 
   1   3   5        0.24        0.54      2.86 o 
   2   3   5        0.13        3.48      4.96 o 
   3   3   5       46.45       45.14      3.23 o 
   4   3   5      197.29      208.81      6.02 o 
   5   3   5       14.88       15.39      3.95 o 
   6   3   5        7.49        9.09      5.37 o 
   7   3   5        5.44        3.85      9.25 o 
   8   3   5       14.44        7.95     10.07 o 
   9   3   5       16.32       14.88     11.44 o 
  10   3   5        0.00       12.11     35.11 o 
 -13   4   5        6.09       -6.34     34.30 o 
 -12   4   5        1.46       29.86     22.37 o 
 -11   4   5        3.22       11.53     10.44 o 
 -10   4   5       48.52       49.04      9.89 o 
  -9   4   5       88.86      103.32      7.16 o 
  -8   4   5      135.67      144.88      6.31 o 
  -7   4   5      143.89      163.04      5.98 o 
  -6   4   5        8.33       11.74      4.43 o 
  -5   4   5       23.00       20.18      3.76 o 
  -4   4   5      212.67      183.58      4.54 o 
  -3   4   5     2137.45     2178.97     13.91 o 
  -2   4   5       15.32       19.93      3.09 o 
  -1   4   5       48.95       43.83      3.57 o 
   0   4   5      663.53      725.90      5.40 o 
   1   4   5      689.16      611.37      5.62 o 
   2   4   5       20.48       22.97      3.62 o 
   3   4   5        0.88       -1.01      4.07 o 
   4   4   5       84.83       87.04      4.62 o 
   5   4   5      264.62      229.86      5.14 o 
   6   4   5        0.04        2.31      5.47 o 
   7   4   5       23.43       31.77      9.57 o 
   8   4   5        1.45       -4.24     10.15 o 
   9   4   5        0.23       -7.86     15.70 o 
  10   4   5        0.98       70.80     35.94 o 
 -13   5   5        0.20       35.93     36.68 o 
 -12   5   5        1.20        0.48     17.36 o 
 -11   5   5        0.07        1.41     11.48 o 
 -10   5   5       21.42       25.83      9.71 o 
  -9   5   5        4.78        1.73      6.49 o 
  -8   5   5        0.42        3.51      5.52 o 
  -7   5   5       15.82       15.70      5.73 o 
  -6   5   5      110.29      133.75      5.78 o 
  -5   5   5       29.64       29.81      4.70 o 
  -4   5   5      594.34      645.32      6.06 o 
  -3   5   5      448.32      431.06      5.23 o 
  -2   5   5     1919.71     2072.64     11.68 o 
  -1   5   5      575.43      750.33      5.46 o 
   0   5   5      319.73      329.97      4.44 o 
   1   5   5      170.37      151.29      3.74 o 
   2   5   5        0.06       -0.06      3.96 o 
   3   5   5      144.72      146.45      5.55 o 
   4   5   5        2.00        4.46      2.98 o 
   5   5   5      166.78      173.96      5.18 o 
   6   5   5       24.20       27.65      5.77 o 
   7   5   5        0.13        3.36      9.65 o 
   8   5   5       29.08       33.73     10.11 o 
   9   5   5        0.07      -15.48     15.48 o 
  10   5   5        0.17       20.34     35.91 o 
 -13   6   5        7.54       34.39     36.01 o 
 -12   6   5       24.74       31.54     22.22 o 
 -11   6   5        0.17       -0.03     11.67 o 
 -10   6   5        7.16        9.00      9.66 o 
  -9   6   5       27.04       14.52      7.69 o 
  -8   6   5       31.59       39.58      6.09 o 
  -7   6   5      109.08      111.00      6.25 o 
  -6   6   5      404.85      479.34      8.29 o 
  -5   6   5       66.36       55.02      4.33 o 
  -4   6   5      129.51      120.95      3.63 o 
  -3   6   5      844.19      933.94      6.14 o 
  -2   6   5      235.88      259.29      4.07 o 
  -1   6   5     1589.26     1795.65      9.44 o 
   0   6   5       65.46       58.37      2.83 o 
   1   6   5     1447.72     1603.95      8.27 o 
   2   6   5       94.62       72.17      3.46 o 
   3   6   5        8.60       12.75      2.12 o 
   4   6   5       58.08       64.36      4.06 o 
   5   6   5        1.29        1.36      4.53 o 
   6   6   5        4.09        0.64      5.91 o 
   7   6   5      173.54      169.06     10.86 o 
   8   6   5        6.35        5.77     10.05 o 
   9   6   5        0.08       -7.80     15.59 o 
  10   6   5        1.89      -16.32     38.60 o 
 -13   7   5        0.02        1.58     36.40 o 
 -12   7   5        0.00       -2.96     22.70 o 
 -11   7   5       37.62       46.42     12.20 o 
 -10   7   5      119.99      115.50     10.52 o 
  -9   7   5       13.58        4.03      8.54 o 
  -8   7   5       13.60       18.53      6.71 o 
  -7   7   5      103.41      117.95      6.97 o 
  -6   7   5      437.93      451.45      7.70 o 
  -5   7   5      433.20      462.59      5.99 o 
  -4   7   5      117.36      106.98      3.85 o 
  -3   7   5        0.03        1.02      3.32 o 
  -2   7   5      400.44      416.84      4.28 o 
  -1   7   5       89.82       77.65      3.47 o 
   0   7   5      346.15      315.11      4.59 o 
   1   7   5      462.86      476.48      5.78 o 
   2   7   5      134.28      131.84      3.85 o 
   3   7   5       86.51       83.15      3.13 o 
   4   7   5      123.24      140.74      4.84 o 
   5   7   5      107.79      113.36      5.44 o 
   6   7   5        0.18       -0.52      6.18 o 
   7   7   5       20.63       10.69      9.66 o 
   8   7   5        3.71        0.87      9.76 o 
   9   7   5        2.86       13.35     17.39 o 
  10   7   5        2.05        8.85     39.15 o 
 -12   8   5        9.26       36.23     37.18 o 
 -11   8   5        7.07       -3.10     12.00 o 
 -10   8   5       27.36       29.99     13.41 o 
  -9   8   5       30.17       40.86      8.90 o 
  -8   8   5       12.49       26.19      6.62 o 
  -7   8   5       18.69       19.81      6.47 o 
  -6   8   5        7.63        7.58      6.45 o 
  -5   8   5       95.76      107.99      5.09 o 
  -4   8   5      335.48      265.03      4.53 o 
  -3   8   5      815.34      886.05      5.48 o 
  -2   8   5      645.72      689.13      5.17 o 
  -1   8   5        2.79        1.65      3.04 o 
   0   8   5      795.83      825.29      7.28 o 
   1   8   5      373.29      367.10      7.33 o 
   2   8   5      493.22      471.96      7.22 o 
   3   8   5       70.03       66.45      3.38 o 
   4   8   5      445.00      430.93      7.93 o 
   5   8   5       12.19       10.75      4.96 o 
   6   8   5        8.54        7.38      6.01 o 
   7   8   5       41.71       48.79      9.78 o 
   8   8   5        0.02       14.29     10.98 o 
   9   8   5        2.35       14.88     17.51 o 
 -12   9   5        1.72       13.69     24.01 o 
 -11   9   5        8.63        1.37     11.87 o 
 -10   9   5       12.14       19.71     13.47 o 
  -9   9   5       96.76      106.66      9.22 o 
  -8   9   5      189.14      224.27      9.16 o 
  -7   9   5      228.26      227.28      8.91 o 
  -6   9   5        7.14        8.50      5.68 o 
  -5   9   5      337.28      331.30      6.46 o 
  -4   9   5      140.57      138.76      3.84 o 
  -3   9   5        7.13        2.66      3.44 o 
  -2   9   5      552.89      567.10      4.99 o 
  -1   9   5       18.05       27.05      3.09 o 
   0   9   5       85.16       85.65      4.82 o 
   1   9   5     1464.07     1536.71     12.14 o 
   2   9   5        2.07        1.20      2.93 o 
   3   9   5       97.09      105.67      3.93 o 
   4   9   5      206.29      192.26      5.55 o 
   5   9   5       10.37        7.89      5.10 o 
   6   9   5        0.01        2.82      6.57 o 
   7   9   5        1.83       13.45      9.45 o 
   8   9   5       14.96       18.70     12.74 o 
   9   9   5       10.84      -19.25     20.71 o 
 -12  10   5        2.28       17.73     23.25 o 
 -11  10   5        8.95       17.34     14.64 o 
 -10  10   5       17.37       19.96     13.53 o 
  -9  10   5       54.49       49.63      9.23 o 
  -8  10   5       39.39       40.06     10.27 o 
  -7  10   5        1.89        2.35      8.32 o 
  -6  10   5        5.01       10.73      5.86 o 
  -5  10   5      359.93      343.97      6.69 o 
  -4  10   5       28.92       29.07      3.52 o 
  -3  10   5      582.78      577.12      5.13 o 
  -2  10   5       10.39        2.00      3.67 o 
  -1  10   5      417.13      388.32      4.89 o 
   0  10   5      195.31      198.38      5.35 o 
   1  10   5       70.56       70.66      4.75 o 
   2  10   5      174.84      193.29      5.07 o 
   3  10   5       44.54       45.52      2.87 o 
   4  10   5       32.06       46.36      4.97 o 
   5  10   5      174.07      172.78      6.22 o 
   6  10   5       48.07       49.44      7.95 o 
   7  10   5       30.20       37.84     10.92 o 
   8  10   5        1.61        0.79     12.86 o 
   9  10   5        0.00       -0.96     19.97 o 
 -12  11   5        9.86       34.56     38.93 o 
 -11  11   5        2.24        8.67     14.20 o 
 -10  11   5       13.08       13.67     13.78 o 
  -9  11   5       18.91       18.34     12.75 o 
  -8  11   5       16.09       17.58     10.32 o 
  -7  11   5       85.65      101.52      9.25 o 
  -6  11   5      263.65      274.04      8.02 o 
  -5  11   5       69.25       78.15      4.38 o 
  -4  11   5        1.90        1.36      3.60 o 
  -3  11   5        8.64        9.31      3.66 o 
  -2  11   5      961.13     1061.14      6.53 o 
  -1  11   5       10.14       12.31      2.62 o 
   0  11   5       84.04       71.80      4.81 o 
   1  11   5      909.77      922.23      8.36 o 
   2  11   5       43.35       49.10      4.32 o 
   3  11   5       40.38       47.76      5.50 o 
   4  11   5        0.02       -1.08      3.92 o 
   5  11   5        4.53        5.22      5.43 o 
   6  11   5       59.51       56.88      8.01 o 
   7  11   5        4.32       -2.35     10.85 o 
   8  11   5        1.97       -4.51     13.31 o 
   9  11   5        0.76        5.26     20.71 o 
 -11  12   5        0.75       -4.45     14.59 o 
 -10  12   5        1.05        2.62     13.55 o 
  -9  12   5       23.16       18.19     13.16 o 
  -8  12   5      172.17      193.81     11.73 o 
  -7  12   5       21.50       23.56      7.67 o 
  -6  12   5       66.45       70.20      7.25 o 
  -5  12   5       45.30       52.66      4.54 o 
  -4  12   5        5.68        5.00      3.68 o 
  -3  12   5        0.01       -1.03      3.87 o 
  -2  12   5        7.67       11.43      3.68 o 
  -1  12   5       20.27       20.10      3.06 o 
   0  12   5       82.47       87.54      5.04 o 
   1  12   5        6.86        7.76      4.96 o 
   2  12   5        2.54        0.89      4.55 o 
   3  12   5      422.31      460.09      7.96 o 
   4  12   5      842.16      801.86     14.95 o 
   5  12   5        3.48        2.84      5.44 o 
   6  12   5       94.55       85.74      9.06 o 
   7  12   5        1.20       16.23     12.69 o 
   8  12   5        4.26        7.98     13.43 o 
   9  12   5       27.46       40.43     20.54 o 
 -11  13   5        0.04        6.88     14.56 o 
 -10  13   5        6.92       -2.55     13.55 o 
  -9  13   5      148.70      152.19     14.53 o 
  -8  13   5       85.75       71.78     12.78 o 
  -7  13   5        2.79       10.47      7.94 o 
  -6  13   5      111.52      100.60      4.73 o 
  -5  13   5      432.48      444.70      6.68 o 
  -4  13   5       47.72       51.43      3.85 o 
  -3  13   5      785.75      727.69      6.56 o 
  -2  13   5        4.87        9.03      3.76 o 
  -1  13   5      110.33      104.94      3.41 o 
   0  13   5      147.60      146.64      5.40 o 
   1  13   5      686.11      699.31      7.74 o 
   2  13   5        0.04       -0.34      4.68 o 
   3  13   5      132.70      145.36      6.90 o 
   4  13   5       32.81       23.93      4.10 o 
   5  13   5        3.54       -0.62      5.16 o 
   6  13   5       32.71       46.79     10.55 o 
   7  13   5        9.47        8.45     14.40 o 
   8  13   5        4.56       25.71     13.60 o 
   9  13   5        7.59       35.65     35.06 o 
 -11  14   5       12.05        0.78     15.96 o 
 -10  14   5        1.02        9.88     13.54 o 
  -9  14   5       14.82       19.91     12.99 o 
  -8  14   5       24.37       19.06     12.44 o 
  -7  14   5        0.15       -1.55      9.39 o 
  -6  14   5       35.36       33.31      5.20 o 
  -5  14   5      217.66      232.96      6.15 o 
  -4  14   5       64.54       65.90      3.76 o 
  -3  14   5      109.61      106.59      4.90 o 
  -2  14   5      109.47       97.54      4.37 o 
  -1  14   5        5.59        1.01      3.23 o 
   0  14   5      105.17      107.69      5.59 o 
   1  14   5      403.06      400.13      7.06 o 
   2  14   5       45.45       49.90      5.34 o 
   3  14   5       16.73       11.78      6.46 o 
   4  14   5      188.80      190.96      8.40 o 
   5  14   5        8.39        3.78      6.20 o 
   6  14   5       33.51       40.97     10.65 o 
   7  14   5      114.92      102.96     15.63 o 
   8  14   5        9.04       13.42     13.89 o 
   9  14   5       11.16       34.23     34.34 o 
 -11  15   5        1.18       12.56     17.62 o 
 -10  15   5        0.05       12.95     13.95 o 
  -9  15   5       29.96       28.94     13.25 o 
  -8  15   5      132.81      144.12     13.73 o 
  -7  15   5        0.95       -1.53      9.61 o 
  -6  15   5       49.38       40.77      6.07 o 
  -5  15   5       89.99      101.98      5.46 o 
  -4  15   5      346.38      363.62      6.45 o 
  -3  15   5       85.00       93.51      5.30 o 
  -2  15   5      747.52      755.98      6.36 o 
  -1  15   5       58.98       56.45      3.71 o 
   0  15   5     1093.84     1084.72     10.17 o 
   1  15   5      105.54       95.32      6.52 o 
   2  15   5      177.16      159.89      6.28 o 
   3  15   5      502.55      524.57     10.75 o 
   4  15   5      256.45      268.71      9.68 o 
   5  15   5        8.77       11.06      9.48 o 
   6  15   5        2.86        5.87     13.72 o 
   7  15   5        9.90        3.25     14.68 o 
   8  15   5        0.62        4.69     15.33 o 
   9  15   5        0.41       45.74     36.64 o 
 -11  16   5       13.45       11.14     19.80 o 
 -10  16   5        2.49       -5.23     13.50 o 
  -9  16   5       17.59        9.19     13.69 o 
  -8  16   5       75.61      108.80     13.43 o 
  -7  16   5        1.87       -4.46      9.66 o 
  -6  16   5      151.03      160.30      6.71 o 
  -5  16   5      101.81       88.19      5.74 o 
  -4  16   5        6.88        5.85      5.32 o 
  -3  16   5        4.78        4.68      5.39 o 
  -2  16   5       89.15       89.66      5.12 o 
  -1  16   5       20.11       14.72      3.71 o 
   0  16   5      356.80      385.36      7.93 o 
   1  16   5      668.70      736.73      8.66 o 
   2  16   5       93.62       75.36      6.32 o 
   3  16   5       78.76       87.20      6.84 o 
   4  16   5       97.15       69.73     10.37 o 
   5  16   5       20.53       17.17     11.05 o 
   6  16   5        0.02       -1.21     14.59 o 
   7  16   5       15.73       32.17     15.60 o 
   8  16   5        2.39        8.50     19.91 o 
 -11  17   5        0.14      -17.07     20.72 o 
 -10  17   5       26.97       29.29     13.85 o 
  -9  17   5        0.62        8.06     12.61 o 
  -8  17   5       58.12       64.88     12.28 o 
  -7  17   5       12.65       23.93      9.16 o 
  -6  17   5       71.15       77.45      6.44 o 
  -5  17   5       62.11       78.52      5.95 o 
  -4  17   5       52.17       45.08      5.97 o 
  -3  17   5        7.45        7.50      5.70 o 
  -2  17   5      850.05      841.39      7.53 o 
  -1  17   5     1012.48     1011.17      9.69 o 
   0  17   5      474.30      466.49      8.61 o 
   1  17   5      350.89      354.52      8.46 o 
   2  17   5       20.42       23.02      6.47 o 
   3  17   5      156.65      145.73      7.32 o 
   4  17   5       35.19       46.46     10.39 o 
   5  17   5       12.82       10.28     11.19 o 
   6  17   5        1.31       16.09     14.87 o 
   7  17   5        0.07        1.23     15.54 o 
   8  17   5       14.62        6.85     24.29 o 
 -11  18   5        4.62       11.49     20.32 o 
 -10  18   5       18.13       21.68     13.59 o 
  -9  18   5        2.06       -3.68     11.92 o 
  -8  18   5        0.48        0.10     11.29 o 
  -7  18   5      117.07       99.65     11.12 o 
  -6  18   5        7.87        6.54      7.21 o 
  -5  18   5        5.65        9.05      5.77 o 
  -4  18   5       12.08       12.97      6.20 o 
  -3  18   5      488.23      508.71      8.69 o 
  -2  18   5      282.80      264.65      6.37 o 
  -1  18   5        5.31        0.62      4.12 o 
   0  18   5        1.98        6.83      7.12 o 
   1  18   5       11.05       10.92      6.97 o 
   2  18   5       76.07       75.98      7.09 o 
   3  18   5        4.26        1.55      7.64 o 
   4  18   5       75.09       81.40     14.44 o 
   5  18   5        1.28       -1.38     11.43 o 
   6  18   5       16.99       31.10     15.11 o 
   7  18   5       10.10       14.33     15.84 o 
   8  18   5       23.59       24.78     23.92 o 
 -11  19   5        0.69      -20.18     20.18 o 
 -10  19   5        7.96       12.22     16.89 o 
  -9  19   5        0.06       -2.29     12.12 o 
  -8  19   5        8.18        2.13     11.24 o 
  -7  19   5        0.48       -6.14     10.09 o 
  -6  19   5      176.17      192.89      8.26 o 
  -5  19   5       33.49       33.28      6.09 o 
  -4  19   5      162.31      189.56      7.42 o 
  -3  19   5      154.01      152.34      7.40 o 
  -2  19   5      638.96      696.79      7.84 o 
  -1  19   5       71.42       78.50      4.66 o 
   0  19   5      485.02      516.85     10.03 o 
   1  19   5      222.06      232.53      8.38 o 
   2  19   5      323.53      322.78      8.97 o 
   3  19   5        0.09        0.85      8.84 o 
   4  19   5        3.73        9.80     13.92 o 
   5  19   5        0.16        5.38     14.69 o 
   6  19   5        4.50        2.72     15.59 o 
   7  19   5        2.06       30.12     16.07 o 
   8  19   5        0.01      -21.20     33.03 o 
 -11  20   5        0.16       10.48     19.16 o 
 -10  20   5        0.53        6.83     17.21 o 
  -9  20   5       51.99       51.81     12.38 o 
  -8  20   5       50.82       44.14     11.59 o 
  -7  20   5       12.71       10.79     10.24 o 
  -6  20   5        0.35        2.65      7.87 o 
  -5  20   5       33.64       31.16      6.33 o 
  -4  20   5      109.06       86.09      7.10 o 
  -3  20   5       61.10       60.32      7.06 o 
  -2  20   5      146.73      157.21      6.80 o 
  -1  20   5        0.15        0.89      4.48 o 
   0  20   5      124.28      113.00      8.81 o 
   1  20   5      196.23      195.06      8.75 o 
   2  20   5        3.18        5.02      7.76 o 
   3  20   5        3.28        6.12      9.88 o 
   4  20   5        3.07       -2.14     14.16 o 
   5  20   5       80.54       58.14     15.26 o 
   6  20   5       18.24       31.54     15.76 o 
   7  20   5        1.62       -3.87     24.82 o 
   8  20   5        0.80       14.76     32.47 o 
 -11  21   5        0.69       25.75     34.61 o 
 -10  21   5        0.14       11.31     16.66 o 
  -9  21   5        3.16        6.91     11.89 o 
  -8  21   5        8.13       -3.39     11.54 o 
  -7  21   5       27.10       24.14     10.16 o 
  -6  21   5       52.43       35.52      8.04 o 
  -5  21   5       86.10       99.81      7.83 o 
  -4  21   5       12.64       25.15      7.24 o 
  -3  21   5        2.26        2.82      7.27 o 
  -2  21   5       40.80       33.73      8.35 o 
  -1  21   5      523.48      500.44     11.87 o 
   0  21   5       59.45       56.99      8.37 o 
   1  21   5       39.54       50.63      7.95 o 
   2  21   5       38.57       32.60      8.00 o 
   3  21   5       28.60       30.11     11.72 o 
   4  21   5       54.80       56.30     12.57 o 
   5  21   5       40.83       48.51     15.55 o 
   6  21   5        4.12       12.21     15.57 o 
   7  21   5        0.03       -5.91     32.35 o 
   8  21   5        3.64       21.60     34.41 o 
 -10  22   5        3.86       -0.19     23.28 o 
  -9  22   5        3.29        3.85     14.23 o 
  -8  22   5        0.05        5.67     11.51 o 
  -7  22   5        0.12       -0.71     10.18 o 
  -6  22   5      143.08      159.52      9.07 o 
  -5  22   5        7.16       10.63      7.35 o 
  -4  22   5       78.02       71.91      7.63 o 
  -3  22   5      214.74      229.32      8.58 o 
  -2  22   5        5.70        6.56      8.56 o 
  -1  22   5       46.31       38.04      6.67 o 
   0  22   5      113.65       98.42      6.18 o 
   1  22   5        1.40        4.56      8.80 o 
   2  22   5      113.09      100.95     10.66 o 
   3  22   5        0.59       -1.55     11.87 o 
   4  22   5       19.85       11.13     12.47 o 
   5  22   5        0.52       -3.73     15.23 o 
   6  22   5       11.86       14.03     16.35 o 
   7  22   5        1.14        5.39     35.45 o 
 -10  23   5       13.25        5.07     33.80 o 
  -9  23   5       10.27       23.27     19.30 o 
  -8  23   5        0.17       -0.29     11.03 o 
  -7  23   5       20.06        8.08     10.20 o 
  -6  23   5       61.50       57.50      9.83 o 
  -5  23   5       20.11       26.47      7.48 o 
  -4  23   5       26.93       24.45      8.11 o 
  -3  23   5      200.40      210.83      9.07 o 
  -2  23   5       35.16       45.24     10.38 o 
  -1  23   5       26.49       24.96      7.49 o 
   0  23   5      113.00      106.42      7.23 o 
   1  23   5       27.63       34.14     11.93 o 
   2  23   5       82.71       95.40     12.95 o 
   3  23   5       40.88       44.52     12.26 o 
   4  23   5        2.81       10.91     12.76 o 
   5  23   5        4.43        0.49     15.45 o 
   6  23   5        0.62        2.83     24.35 o 
   7  23   5        2.40       38.68     34.78 o 
  -9  24   5        5.08        6.38     27.08 o 
  -8  24   5        0.80        1.98     14.99 o 
  -7  24   5        1.41        8.98     12.03 o 
  -6  24   5       88.20       93.05     10.16 o 
  -5  24   5       30.88       26.05      8.24 o 
  -4  24   5      159.09      154.22      9.25 o 
  -3  24   5       38.28       44.55      9.15 o 
  -2  24   5      225.14      229.95     11.69 o 
  -1  24   5        1.21        4.24      8.41 o 
   0  24   5       18.86       23.61      7.74 o 
   1  24   5        7.10        3.04     12.02 o 
   2  24   5        5.78       11.73     12.28 o 
   3  24   5        3.48        7.84     12.84 o 
   4  24   5        8.32       20.74     13.18 o 
   5  24   5       21.35       15.72     16.60 o 
   6  24   5        2.34       -3.46     36.45 o 
   7  24   5        1.20        6.69     33.05 o 
  -9  25   5        0.75       11.25     26.75 o 
  -8  25   5        5.90       42.23     20.57 o 
  -7  25   5        0.05        0.38     14.23 o 
  -6  25   5        3.62        3.91     13.05 o 
  -5  25   5       29.64       43.47      9.48 o 
  -4  25   5      184.76      172.93     10.80 o 
  -3  25   5        0.91        6.50     11.10 o 
  -2  25   5       12.11       20.41     10.65 o 
  -1  25   5        0.92        2.85      8.79 o 
   0  25   5       38.20       58.27     12.75 o 
   1  25   5       12.65       12.77     12.49 o 
   2  25   5       16.94       12.17     12.88 o 
   3  25   5        1.07       -8.36     12.89 o 
   4  25   5        1.42       -1.98     13.53 o 
   5  25   5       49.50       71.34     17.53 o 
   6  25   5        3.51       -8.60     35.41 o 
  -9  26   5        2.18       24.17     25.94 o 
  -8  26   5       13.58       11.98     25.19 o 
  -7  26   5       17.06       23.90     14.67 o 
  -6  26   5       45.87       48.46     14.40 o 
  -5  26   5       21.07       18.15     10.88 o 
  -4  26   5       90.13       84.71     12.03 o 
  -3  26   5        0.28        8.20     11.21 o 
  -2  26   5       14.41       19.03     10.88 o 
  -1  26   5       12.89       16.38     10.90 o 
   0  26   5       56.53       57.32     12.81 o 
   1  26   5       15.23       13.21     12.64 o 
   2  26   5        2.36       10.15     12.85 o 
   3  26   5        6.90        6.81     13.71 o 
   4  26   5        0.91       -8.44     16.18 o 
   5  26   5        6.09        6.42     26.21 o 
   6  26   5        6.28       -2.99     35.83 o 
  -8  27   5       14.88       19.11     25.92 o 
  -7  27   5       21.20       28.23     17.92 o 
  -6  27   5       16.40       19.22     14.42 o 
  -5  27   5        0.18       -5.80     12.71 o 
  -4  27   5       20.70       23.23     11.98 o 
  -3  27   5        0.69       -6.03     11.38 o 
  -2  27   5       38.20       27.54     11.05 o 
  -1  27   5        2.91        0.37     12.02 o 
   0  27   5        3.98       -1.46     12.55 o 
   1  27   5        5.03       -4.67     12.92 o 
   2  27   5       57.65       88.81     14.41 o 
   3  27   5        0.27       11.00     13.45 o 
   4  27   5        1.52      -14.87     20.70 o 
   5  27   5        5.72        1.20     36.00 o 
  -8  28   5        1.78      -27.85     37.70 o 
  -7  28   5        3.72        0.24     20.88 o 
  -6  28   5        6.47       -7.37     14.77 o 
  -5  28   5        1.25       10.41     13.01 o 
  -4  28   5        2.18       -9.40     12.22 o 
  -3  28   5        0.02       -3.74     11.73 o 
  -2  28   5       43.10       40.20     13.78 o 
  -1  28   5        3.51       13.83     12.24 o 
   0  28   5        0.91       -5.18     13.11 o 
   1  28   5        0.88        0.89     13.45 o 
   2  28   5       53.67       58.27     14.57 o 
   3  28   5        1.53       -1.69     14.08 o 
   4  28   5       15.35       31.75     25.83 o 
  -8  29   5        0.12      -19.19     37.49 o 
  -7  29   5        3.22       -3.71     21.04 o 
  -6  29   5        0.04       -1.46     17.44 o 
  -5  29   5        9.12       16.43     13.38 o 
  -4  29   5       25.23       37.56     12.44 o 
  -3  29   5        0.18       -1.91     13.67 o 
  -2  29   5        0.17       18.19     13.99 o 
  -1  29   5       14.12       17.95     12.53 o 
   0  29   5        3.92        8.33     13.49 o 
   1  29   5       16.90       18.63     13.99 o 
   2  29   5        7.14        7.42     14.47 o 
   3  29   5        0.11       -4.05     20.99 o 
   4  29   5        0.14      -10.72     37.64 o 
  -7  30   5       10.75       13.10     38.61 o 
  -6  30   5        0.02        8.81     20.50 o 
  -5  30   5        6.17       15.84     18.42 o 
  -4  30   5        0.44       10.84     13.97 o 
  -3  30   5        9.27       12.18     14.03 o 
  -2  30   5        0.15       11.70     13.78 o 
  -1  30   5       29.50       52.62     13.16 o 
   0  30   5        0.32        8.09     14.14 o 
   1  30   5        4.25        7.28     14.29 o 
   2  30   5        1.76       10.33     15.57 o 
   3  30   5        0.72       -0.24     25.57 o 
  -6  31   5        1.96      -20.85     39.41 o 
  -5  31   5        0.13       -0.20     26.28 o 
  -4  31   5        8.27       10.65     18.48 o 
  -3  31   5        0.12       -6.35     14.39 o 
  -2  31   5        1.80       -1.13     14.59 o 
  -1  31   5        2.78       -0.44     14.27 o 
   0  31   5        0.13      -10.56     14.92 o 
   1  31   5        0.57       16.48     14.97 o 
   2  31   5        8.32       -5.52     22.60 o 
  -6  32   5        3.45      -16.32     38.63 o 
  -5  32   5        8.67       24.60     38.17 o 
  -4  32   5        4.73       25.13     21.03 o 
  -3  32   5        0.13       11.52     16.95 o 
  -2  32   5        4.77       17.01     16.03 o 
  -1  32   5        2.88        3.03     19.69 o 
   0  32   5        0.97       10.19     18.11 o 
   1  32   5        1.45      -12.47     28.71 o 
  -5  33   5        0.96      -20.78     39.87 o 
  -4  33   5        1.15      -14.17     40.27 o 
  -3  33   5        0.01       -4.54     17.27 o 
  -2  33   5        1.40       -1.06     17.46 o 
  -1  33   5        2.58       13.61     20.31 o 
   0  33   5        1.31       29.75     23.60 o 
   1  33   5       11.60       58.03     33.50 o 
  -2  34   5        3.55        9.32     19.33 o 
  -1  34   5        4.37       30.31     22.88 o 
   0  34   5       11.64       19.77     32.70 o 
   1  34   5        5.87       -5.33     34.03 o 
  -1  35   5        0.34       48.57     36.19 o 
 -10   0   6       26.90       37.91     12.95 o 
  -8   0   6        1.14        4.51      7.86 o 
  -6   0   6      823.44      860.51     14.84 o 
  -4   0   6      252.53      265.73      8.02 o 
  -2   0   6     1447.56     1503.91     11.12 o 
   0   0   6      149.21      136.83      6.89 o 
   2   0   6       78.79       97.51     10.05 o 
   4   0   6       25.78       36.65      6.77 o 
   6   0   6       57.20       56.13     10.17 o 
   8   0   6        7.18        1.15     16.35 o 
 -12   1   6        0.17        3.47     28.63 o 
 -11   1   6        2.34        2.92     13.60 o 
 -10   1   6        2.80        6.92      8.75 o 
  -9   1   6       19.04       21.22      6.82 o 
  -8   1   6        9.24        9.67      5.93 o 
  -7   1   6       13.71       10.02      5.33 o 
  -6   1   6      416.37      443.88      6.10 o 
  -5   1   6        4.66        4.92      2.49 o 
  -4   1   6       48.07       38.07      4.42 o 
  -3   1   6     1260.30     1274.07      7.09 o 
  -2   1   6      178.10      167.31      3.57 o 
  -1   1   6      724.92      709.74      5.15 o 
   0   1   6      253.35      272.72      4.51 o 
   1   1   6        8.88       12.42      5.23 o 
   2   1   6      306.46      302.55      7.48 o 
   3   1   6        7.15        8.97      4.33 o 
   4   1   6      272.69      265.11      7.99 o 
   5   1   6      195.22      214.95      6.14 o 
   6   1   6       72.64       79.44      8.44 o 
   7   1   6       10.95       13.44     10.21 o 
   8   1   6        3.18       12.22     11.70 o 
   9   1   6        0.00       12.51     32.97 o 
 -12   2   6        4.87       -1.91     31.53 o 
 -11   2   6        0.15       -0.63     14.09 o 
 -10   2   6        1.26        6.67      8.94 o 
  -9   2   6        2.62        3.30      7.38 o 
  -8   2   6      125.80      119.25      6.61 o 
  -7   2   6        7.19        8.13      4.10 o 
  -6   2   6        0.13       -0.11      3.42 o 
  -5   2   6       46.95       37.17      4.51 o 
  -4   2   6       42.74       34.87      4.26 o 
  -3   2   6        0.05        2.79      3.31 o 
  -2   2   6       20.44       16.39      3.03 o 
  -1   2   6       33.57       28.45      3.43 o 
   0   2   6      210.28      233.67      4.25 o 
   1   2   6       72.09       56.23      3.90 o 
   2   2   6        6.90        8.58      4.07 o 
   3   2   6      123.11      145.63      6.17 o 
   4   2   6       49.60       43.59      3.85 o 
   5   2   6       46.15       51.94      6.00 o 
   6   2   6       36.90       37.21      8.70 o 
   7   2   6       10.82        4.67     11.54 o 
   8   2   6       45.75       31.32     11.89 o 
 -12   3   6        0.54        1.65     31.64 o 
 -11   3   6        0.67        7.71     13.56 o 
 -10   3   6        0.03       -6.03      8.88 o 
  -9   3   6       26.85       28.80      7.35 o 
  -8   3   6        0.06        0.54      4.85 o 
  -7   3   6       91.83      104.98      5.04 o 
  -6   3   6      183.39      190.39      4.53 o 
  -5   3   6      108.58      108.99      4.25 o 
  -4   3   6      613.74      624.44      6.12 o 
  -3   3   6     1180.09     1210.79      8.34 o 
  -2   3   6       11.92       15.20      3.09 o 
  -1   3   6      299.95      288.90      4.21 o 
   0   3   6      843.53      939.07      8.76 o 
   1   3   6        5.57        4.27      3.95 o 
   2   3   6        0.16        0.83      4.80 o 
   3   3   6        2.59        1.83      5.82 o 
   4   3   6        2.80        7.01      7.14 o 
   5   3   6       82.76       83.76      6.05 o 
   6   3   6       61.72       42.14      8.85 o 
   7   3   6        0.34       -4.75     11.52 o 
   8   3   6        8.58        9.97     13.56 o 
   9   3   6        5.34       18.01     33.35 o 
 -12   4   6        3.91        9.12     32.46 o 
 -11   4   6       75.88       73.55     16.93 o 
 -10   4   6       12.02       12.50      9.02 o 
  -9   4   6        0.49       -0.48      8.08 o 
  -8   4   6        1.82        1.79      5.26 o 
  -7   4   6      235.67      228.21      6.11 o 
  -6   4   6      206.71      215.49      5.46 o 
  -5   4   6       19.25       19.01      4.25 o 
  -4   4   6       66.08       66.07      3.97 o 
  -3   4   6       93.91       85.68      4.42 o 
  -2   4   6        0.90        4.45      3.05 o 
  -1   4   6      201.56      221.49      3.95 o 
   0   4   6      316.72      335.48      4.27 o 
   1   4   6      188.28      173.18      4.36 o 
   2   4   6      135.76      144.69      6.22 o 
   3   4   6      220.40      220.86      7.55 o 
   4   4   6      101.14       78.30      7.90 o 
   5   4   6       49.02       64.24      5.66 o 
   6   4   6       45.00       56.49      8.95 o 
   7   4   6        9.87        8.69     11.35 o 
   8   4   6        0.34        9.92     13.64 o 
   9   4   6        9.82      -25.04     33.85 o 
 -12   5   6        0.50       13.69     31.21 o 
 -11   5   6        5.51       16.09     16.41 o 
 -10   5   6       25.16       27.42      9.32 o 
  -9   5   6       17.01       21.08      8.36 o 
  -8   5   6        1.31        3.33      5.48 o 
  -7   5   6       23.53       27.84      5.19 o 
  -6   5   6       33.40       34.25      3.49 o 
  -5   5   6       37.37       38.07      4.26 o 
  -4   5   6      125.64      114.07      4.12 o 
  -3   5   6      653.70      653.56      5.72 o 
  -2   5   6      176.22      163.08      3.70 o 
  -1   5   6      282.11      255.32      4.20 o 
   0   5   6       29.31       47.78      3.56 o 
   1   5   6      135.45      131.03      3.80 o 
   2   5   6      297.88      305.81      6.97 o 
   3   5   6        2.64        0.96      6.42 o 
   4   5   6      827.97      870.83     11.92 o 
   5   5   6       12.16       19.57      5.10 o 
   6   5   6       91.84      104.48      9.61 o 
   7   5   6        0.76        3.90     11.32 o 
   8   5   6        2.47       12.89     13.41 o 
   9   5   6        2.36        7.92     23.97 o 
 -12   6   6        3.25       14.24     33.13 o 
 -11   6   6        0.02       -5.96     16.33 o 
 -10   6   6        3.17        6.62      9.13 o 
  -9   6   6      148.11      140.18      9.23 o 
  -8   6   6        0.11       -2.06      5.95 o 
  -7   6   6        0.72        0.48      5.47 o 
  -6   6   6       35.24       26.21      3.82 o 
  -5   6   6        8.00       13.57      4.54 o 
  -4   6   6      104.18      115.60      4.17 o 
  -3   6   6        0.29       -2.09      3.83 o 
  -2   6   6      595.20      578.80      5.43 o 
  -1   6   6        1.31       -0.29      3.25 o 
   0   6   6      199.50      212.10      4.03 o 
   1   6   6       97.42      105.52      3.21 o 
   2   6   6       89.25       99.49      4.78 o 
   3   6   6      250.99      243.99      7.20 o 
   4   6   6      373.44      381.89     10.22 o 
   5   6   6       51.65       41.63      4.42 o 
   6   6   6       20.80       30.97      8.90 o 
   7   6   6       33.21       33.39     13.18 o 
   8   6   6        0.09        3.98     13.58 o 
   9   6   6        0.29      -16.94     25.37 o 
 -12   7   6       10.72        5.06     37.56 o 
 -11   7   6       11.74        0.97     16.50 o 
 -10   7   6       31.11       38.07     12.60 o 
  -9   7   6        2.38        2.69      8.23 o 
  -8   7   6       14.78       16.86      6.09 o 
  -7   7   6       13.83       15.87      5.99 o 
  -6   7   6      118.25      122.92      5.51 o 
  -5   7   6       40.96       35.80      3.05 o 
  -4   7   6       78.85       79.44      4.20 o 
  -3   7   6        5.09        6.37      3.84 o 
  -2   7   6       80.94       79.53      3.70 o 
  -1   7   6       12.05       12.13      3.43 o 
   0   7   6       88.05       73.75      4.31 o 
   1   7   6        2.58        1.27      4.19 o 
   2   7   6      612.52      665.80      8.04 o 
   3   7   6        8.28        7.94      4.87 o 
   4   7   6       57.70       53.53      6.07 o 
   5   7   6       39.58       37.01      6.32 o 
   6   7   6       11.85       13.88      8.80 o 
   7   7   6       20.03       17.65     13.58 o 
   8   7   6        1.42       13.07     13.47 o 
   9   7   6        5.52        2.25     25.54 o 
 -12   8   6        0.40        2.27     37.71 o 
 -11   8   6        5.32       -3.72     16.67 o 
 -10   8   6       54.72       50.52     12.81 o 
  -9   8   6       23.70       18.76      8.32 o 
  -8   8   6        2.06        4.81      7.64 o 
  -7   8   6        0.03       -1.30      6.11 o 
  -6   8   6      358.08      354.32      7.89 o 
  -5   8   6      225.65      244.51      4.85 o 
  -4   8   6        1.73        1.80      2.88 o 
  -3   8   6      144.78      150.39      3.92 o 
  -2   8   6      106.42       90.28      3.85 o 
  -1   8   6        5.93        4.62      3.38 o 
   0   8   6        5.95        5.99      3.52 o 
   1   8   6      471.76      488.24      6.34 o 
   2   8   6       31.24       40.49      4.24 o 
   3   8   6        2.96        1.09      2.74 o 
   4   8   6       20.30       27.30      6.27 o 
   5   8   6        5.98        1.60      8.15 o 
   6   8   6       68.08       53.71      9.07 o 
   7   8   6        1.58       -2.30     13.19 o 
   8   8   6        0.67        3.84     15.66 o 
   9   8   6        5.39      -13.36     25.39 o 
 -12   9   6        1.36        5.85     38.55 o 
 -11   9   6        1.44      -10.65     16.75 o 
 -10   9   6       27.49       30.01     13.18 o 
  -9   9   6        9.10       15.17     11.87 o 
  -8   9   6      182.72      210.39      9.31 o 
  -7   9   6      162.39      150.13      7.20 o 
  -6   9   6      127.82      147.96      6.21 o 
  -5   9   6       30.88       28.13      4.42 o 
  -4   9   6       82.15       87.42      3.92 o 
  -3   9   6       29.63       35.01      3.66 o 
  -2   9   6       84.19       77.69      3.62 o 
  -1   9   6       57.84       52.68      3.27 o 
   0   9   6       84.42       77.90      4.45 o 
   1   9   6       22.96       22.92      5.46 o 
   2   9   6       99.30      104.64      4.67 o 
   3   9   6      257.83      225.69      9.84 o 
   4   9   6       14.82       16.65      3.33 o 
   5   9   6        8.32       14.33      7.97 o 
   6   9   6        3.76       -1.60     10.54 o 
   7   9   6       18.09       32.14     13.34 o 
   8   9   6        0.56       -5.36     15.64 o 
   9   9   6        1.20       39.47     25.88 o 
 -12  10   6        7.55        0.16     41.80 o 
 -11  10   6        1.73       -6.16     16.96 o 
 -10  10   6       35.35       35.96     13.43 o 
  -9  10   6       67.76       85.38     12.74 o 
  -8  10   6       35.58       43.14      8.28 o 
  -7  10   6        0.00        2.18      6.11 o 
  -6  10   6       17.13       29.13      5.72 o 
  -5  10   6      492.31      497.48      6.55 o 
  -4  10   6      153.18      144.61      4.37 o 
  -3  10   6       41.97       35.42      3.77 o 
  -2  10   6      348.61      345.79      4.41 o 
  -1  10   6      118.40      149.20      4.96 o 
   0  10   6      354.03      384.90      6.23 o 
   1  10   6        3.07       12.19      3.59 o 
   2  10   6       16.97        7.98      5.99 o 
   3  10   6      239.65      258.03      6.19 o 
   4  10   6      159.98      138.80      4.89 o 
   5  10   6        0.89        1.43      7.63 o 
   6  10   6       27.77       24.45     10.69 o 
   7  10   6        0.01       -7.62     13.43 o 
   8  10   6        2.87       11.59     18.03 o 
   9  10   6        0.01      -35.23     35.23 o 
 -12  11   6        4.05      -35.01     41.95 o 
 -11  11   6        2.90       10.07     17.04 o 
 -10  11   6        1.22       -5.50     13.57 o 
  -9  11   6       50.85       34.45     12.77 o 
  -8  11   6        4.67        1.37      9.81 o 
  -7  11   6        0.04       -0.17      6.80 o 
  -6  11   6       18.35       11.65      5.93 o 
  -5  11   6      715.15      802.44      8.10 o 
  -4  11   6       18.85       17.48      4.06 o 
  -3  11   6       51.40       50.44      3.92 o 
  -2  11   6      306.35      305.72      4.69 o 
  -1  11   6      468.53      473.99      6.16 o 
   0  11   6      219.40      198.59      5.98 o 
   1  11   6      101.93       92.18      5.08 o 
   2  11   6      110.24      113.70      7.49 o 
   3  11   6      330.79      344.49      9.14 o 
   4  11   6        4.32        0.74      3.93 o 
   5  11   6        8.10        8.23     10.98 o 
   6  11   6       42.83       38.07     11.68 o 
   7  11   6       42.59       54.97     13.67 o 
   8  11   6        1.83       13.46     20.92 o 
   9  11   6        0.12       11.26     36.59 o 
 -11  12   6        2.64       -3.43     18.90 o 
 -10  12   6       16.31       12.31     13.51 o 
  -9  12   6        0.12       -0.50     12.50 o 
  -8  12   6        2.48        5.73     10.20 o 
  -7  12   6        0.05       -4.38      7.15 o 
  -6  12   6        0.24        1.83      6.66 o 
  -5  12   6        6.59        2.18      4.69 o 
  -4  12   6       16.25       23.45      4.06 o 
  -3  12   6        1.87       -0.90      3.94 o 
  -2  12   6      221.49      225.87      4.29 o 
  -1  12   6      102.05      117.90      5.28 o 
   0  12   6      276.52      274.60      6.34 o 
   1  12   6      137.65      131.27      6.20 o 
   2  12   6       63.39       55.17      7.61 o 
   3  12   6      176.54      189.51      8.80 o 
   4  12   6       28.25       31.46      7.50 o 
   5  12   6       58.66       74.22     13.48 o 
   6  12   6       69.00       81.79     14.21 o 
   7  12   6        0.77        3.85     15.85 o 
   8  12   6        4.74       20.66     26.06 o 
   9  12   6       10.32      -31.51     36.73 o 
 -11  13   6        8.23        6.74     21.87 o 
 -10  13   6        3.40        7.08     13.26 o 
  -9  13   6       10.76       14.01     12.54 o 
  -8  13   6       98.47      138.09     12.90 o 
  -7  13   6       73.96       92.88      7.96 o 
  -6  13   6      438.31      432.56      9.29 o 
  -5  13   6       23.18       21.71      4.62 o 
  -4  13   6      155.44      159.52      4.81 o 
  -3  13   6       95.76       97.55      4.67 o 
  -2  13   6        5.76        3.49      3.89 o 
  -1  13   6      321.15      360.36      6.46 o 
   0  13   6        2.64        3.60      5.47 o 
   1  13   6       28.71       19.22      6.07 o 
   2  13   6      462.51      489.83     12.32 o 
   3  13   6      517.49      512.92      8.67 o 
   4  13   6       11.46        9.26      8.11 o 
   5  13   6       46.32       42.81     13.24 o 
   6  13   6       27.95       27.54     13.85 o 
   7  13   6        1.33       -2.43     15.97 o 
   8  13   6        2.88       17.62     25.95 o 
 -11  14   6        1.33      -14.49     21.99 o 
 -10  14   6        6.35        8.89     13.83 o 
  -9  14   6      151.39      177.98     14.40 o 
  -8  14   6        2.65       -1.76     12.11 o 
  -7  14   6        0.04       -1.22     11.42 o 
  -6  14   6       33.52       30.31      7.80 o 
  -5  14   6        0.03       -2.47      4.91 o 
  -4  14   6       21.20       17.80      4.50 o 
  -3  14   6      326.15      308.55      5.65 o 
  -2  14   6        8.88        3.59      4.08 o 
  -1  14   6       36.23       31.90      5.55 o 
   0  14   6      548.61      561.77      8.01 o 
   1  14   6      469.57      496.75      8.31 o 
   2  14   6      186.47      249.83      8.19 o 
   3  14   6        2.65       -2.03      6.27 o 
   4  14   6       42.55       35.28      8.80 o 
   5  14   6       57.54       56.88     13.58 o 
   6  14   6        6.35        8.43     13.84 o 
   7  14   6        9.50        4.25     18.47 o 
   8  14   6        1.96        3.35     26.10 o 
 -11  15   6        5.90       -2.29     25.85 o 
 -10  15   6       18.90       23.32     13.81 o 
  -9  15   6        3.81       10.56     13.32 o 
  -8  15   6       59.32       63.43     12.75 o 
  -7  15   6        9.99        4.87     11.65 o 
  -6  15   6        8.45        3.69      4.51 o 
  -5  15   6      138.41      168.81      6.10 o 
  -4  15   6      472.52      493.64      7.14 o 
  -3  15   6      116.94      107.44      5.22 o 
  -2  15   6       31.57       28.80      4.48 o 
  -1  15   6        0.97       -0.72      5.69 o 
   0  15   6      275.98      258.66      7.66 o 
   1  15   6      113.35      126.62      7.17 o 
   2  15   6       31.54       33.69      7.06 o 
   3  15   6       69.17       73.59      9.07 o 
   4  15   6       54.51       55.57     11.56 o 
   5  15   6        0.23       11.41     13.80 o 
   6  15   6       57.09       62.86     14.94 o 
   7  15   6        0.47       -3.77     18.49 o 
   8  15   6        0.17       19.66     36.58 o 
 -11  16   6       29.54       33.36     26.85 o 
 -10  16   6        0.22      -13.90     13.90 o 
  -9  16   6       20.88       24.59     13.19 o 
  -8  16   6       29.12       41.06     12.45 o 
  -7  16   6        7.56       10.55     10.97 o 
  -6  16   6       58.11       49.13      8.64 o 
  -5  16   6        1.52        2.41      5.31 o 
  -4  16   6       99.02       92.75      5.09 o 
  -3  16   6        5.45        4.99      4.92 o 
  -2  16   6     1568.87     1612.23     11.02 o 
  -1  16   6       11.87        8.70      6.40 o 
   0  16   6      337.51      347.15      8.74 o 
   1  16   6       46.54       54.34      7.65 o 
   2  16   6       16.42       14.79      7.72 o 
   3  16   6       11.85       -1.08     10.90 o 
   4  16   6       52.75       58.34     13.94 o 
   5  16   6        0.01       -3.88     14.42 o 
   6  16   6       16.80       28.30     14.85 o 
   7  16   6        1.46       13.43     21.45 o 
 -11  17   6        0.01       -4.60     25.63 o 
 -10  17   6        0.28        8.03     13.35 o 
  -9  17   6        0.01       -3.87     12.22 o 
  -8  17   6        2.24        4.72     11.64 o 
  -7  17   6        0.07        6.07      9.81 o 
  -6  17   6        1.62        1.16      8.34 o 
  -5  17   6       14.61       22.27      5.80 o 
  -4  17   6       39.68       32.01      4.77 o 
  -3  17   6       43.58       44.79      5.44 o 
  -2  17   6      168.18      172.41      5.54 o 
  -1  17   6      124.53      123.37      7.24 o 
   0  17   6      108.54      103.60      7.74 o 
   1  17   6      146.11      161.45      8.48 o 
   2  17   6       25.73       31.43      8.15 o 
   3  17   6        3.15       -4.54     11.34 o 
   4  17   6        6.31        6.04     13.87 o 
   5  17   6        8.82       13.71     14.40 o 
   6  17   6       15.91       14.49     15.02 o 
   7  17   6        1.33       12.59     22.62 o 
 -11  18   6        0.12        0.72     47.04 o 
 -10  18   6       19.46       33.59     15.43 o 
  -9  18   6       11.80        9.05     11.60 o 
  -8  18   6        0.68        0.32     11.22 o 
  -7  18   6        3.36       10.14      9.99 o 
  -6  18   6       28.32       28.59      8.58 o 
  -5  18   6       51.28       44.56      6.71 o 
  -4  18   6        7.35        6.49      4.41 o 
  -3  18   6      124.46      120.62      6.35 o 
  -2  18   6        0.50        0.00      4.77 o 
  -1  18   6      642.44      670.49     10.01 o 
   0  18   6       25.17       18.03      7.73 o 
   1  18   6       78.08       71.47      8.11 o 
   2  18   6        4.90        7.75      8.92 o 
   3  18   6      144.77      191.08     14.98 o 
   4  18   6        0.19        2.50     14.37 o 
   5  18   6       13.81        9.73     14.48 o 
   6  18   6        1.60        7.21     15.38 o 
 -11  19   6        1.46      -12.82     25.48 o 
 -10  19   6        9.73        5.00     17.15 o 
  -9  19   6       12.38        6.52     11.93 o 
  -8  19   6        1.30        3.91     11.34 o 
  -7  19   6       38.51       29.66     10.30 o 
  -6  19   6       57.37       51.93      7.74 o 
  -5  19   6        1.10        9.72      6.74 o 
  -4  19   6      118.28      129.06      7.66 o 
  -3  19   6       33.41       40.56      6.13 o 
  -2  19   6       67.41       79.52      5.21 o 
  -1  19   6       98.75       98.91      8.15 o 
   0  19   6      128.77      120.58      8.56 o 
   1  19   6       57.84       52.47      8.26 o 
   2  19   6        8.51        7.27     10.48 o 
   3  19   6       55.22       42.01     11.10 o 
   4  19   6       35.55       34.08     14.86 o 
   5  19   6       32.87       31.17     15.32 o 
   6  19   6       14.79        9.91     15.55 o 
 -10  20   6        9.65       12.80     17.10 o 
  -9  20   6        0.94        1.10     12.30 o 
  -8  20   6       39.23       36.37     11.53 o 
  -7  20   6        0.61        4.93     10.25 o 
  -6  20   6        1.04        1.93      7.40 o 
  -5  20   6       49.16       56.18      7.57 o 
  -4  20   6      151.68      182.92      8.04 o 
  -3  20   6      486.34      499.09      9.00 o 
  -2  20   6        0.46        1.51      6.27 o 
  -1  20   6        0.55        8.53      7.96 o 
   0  20   6       35.48       36.47      8.55 o 
   1  20   6       12.04       10.87      9.61 o 
   2  20   6       87.73       87.65     11.36 o 
   3  20   6       56.71       78.67     12.02 o 
   4  20   6       22.57       12.09     15.07 o 
   5  20   6       12.61       10.18     15.38 o 
   6  20   6        5.40        1.93     17.27 o 
 -10  21   6        0.02       -3.48     16.95 o 
  -9  21   6       29.83       28.75     15.17 o 
  -8  21   6        0.81       11.75     11.45 o 
  -7  21   6       15.19       34.77     10.42 o 
  -6  21   6        8.96        3.04      8.33 o 
  -5  21   6       35.52       32.51      7.70 o 
  -4  21   6        2.80       -1.79      8.66 o 
  -3  21   6      178.93      169.67      8.06 o 
  -2  21   6       60.06       55.96      7.07 o 
  -1  21   6        0.09        9.17      8.01 o 
   0  21   6        1.09        6.59      9.59 o 
   1  21   6       45.21       34.27      9.94 o 
   2  21   6        9.05        9.20     11.03 o 
   3  21   6      115.82      119.20     12.82 o 
   4  21   6        0.49        0.14     15.18 o 
   5  21   6       26.00       29.37     15.86 o 
   6  21   6        2.00       -2.61     24.28 o 
 -10  22   6        4.56      -29.97     33.19 o 
  -9  22   6        0.42       12.38     15.69 o 
  -8  22   6        7.91        6.15     11.50 o 
  -7  22   6        0.24       -2.40     10.50 o 
  -6  22   6       43.92       54.78      8.80 o 
  -5  22   6       95.02       92.80      8.35 o 
  -4  22   6       50.91       36.41      8.75 o 
  -3  22   6      128.39      135.44      9.06 o 
  -2  22   6       20.37       17.26      8.07 o 
  -1  22   6        3.35       10.45      9.32 o 
   0  22   6      156.25      182.51     11.12 o 
   1  22   6       16.64       23.89     11.62 o 
   2  22   6        5.73        4.45     11.64 o 
   3  22   6       45.97       56.01     12.50 o 
   4  22   6       29.05       43.47     15.66 o 
   5  22   6        9.27       12.99     16.08 o 
   6  22   6        1.50       -3.61     32.10 o 
 -10  23   6        1.20       48.51     33.97 o 
  -9  23   6        2.20       -7.43     25.35 o 
  -8  23   6       22.77       21.24     11.90 o 
  -7  23   6        2.78        1.37     10.26 o 
  -6  23   6       78.07       81.79     10.54 o 
  -5  23   6        3.33        0.95      8.20 o 
  -4  23   6       37.27       49.45      8.92 o 
  -3  23   6       72.34       94.03      9.49 o 
  -2  23   6      115.44      109.33      8.92 o 
  -1  23   6       37.19       39.60     11.16 o 
   0  23   6       14.16       16.19     11.52 o 
   1  23   6        0.85       -3.15     11.92 o 
   2  23   6       13.58        5.38     11.98 o 
   3  23   6       23.60       26.66     15.24 o 
   4  23   6        1.03        3.15     15.74 o 
   5  23   6        9.72        5.80     23.87 o 
   6  23   6        3.85      -34.08     34.08 o 
  -9  24   6        3.85       22.24     25.41 o 
  -8  24   6        0.05       -5.75     19.97 o 
  -7  24   6        0.07      -11.97     12.62 o 
  -6  24   6       37.21       34.42     11.33 o 
  -5  24   6        5.59       11.54      8.89 o 
  -4  24   6       95.96       92.53      9.30 o 
  -3  24   6       45.64       42.46     10.95 o 
  -2  24   6        6.69        9.13     10.49 o 
  -1  24   6        0.61       -9.57     11.31 o 
   0  24   6       70.99       78.14     12.36 o 
   1  24   6       13.79       20.65     12.24 o 
   2  24   6       28.78       40.33     12.56 o 
   3  24   6       20.48       14.94     15.33 o 
   4  24   6        5.47       13.67     16.43 o 
   5  24   6       24.27       22.77     25.59 o 
   6  24   6        7.03      -12.07     34.08 o 
  -9  25   6        3.62       -1.55     25.78 o 
  -8  25   6       13.63        7.19     24.73 o 
  -7  25   6        5.85       -0.66     14.85 o 
  -6  25   6       23.17       33.78     13.27 o 
  -5  25   6        2.79        3.09     11.48 o 
  -4  25   6       14.14        7.76      9.99 o 
  -3  25   6        1.96       -2.44     13.05 o 
  -2  25   6       42.33       35.68     13.31 o 
  -1  25   6       81.55      105.87     12.07 o 
   0  25   6        0.14       -9.72     12.46 o 
   1  25   6       11.42       13.84     12.64 o 
   2  25   6       14.37       18.97     12.95 o 
   3  25   6        8.04       21.29     15.93 o 
   4  25   6       35.46       19.25     20.85 o 
   5  25   6       34.30       41.75     37.14 o 
   6  25   6        0.01       24.87     34.09 o 
  -9  26   6        0.03      -10.86     26.22 o 
  -8  26   6        1.44       -7.23     25.06 o 
  -7  26   6       66.86       61.97     18.34 o 
  -6  26   6       11.83       -5.51     13.46 o 
  -5  26   6       39.75       30.67     12.21 o 
  -4  26   6       32.64       42.63     13.58 o 
  -3  26   6        6.16        5.51     13.63 o 
  -2  26   6      127.64      124.93     14.42 o 
  -1  26   6        5.11        5.62     11.75 o 
   0  26   6        0.40      -10.04     12.34 o 
   1  26   6       10.66       15.61     12.86 o 
   2  26   6       14.69        6.90     13.27 o 
   3  26   6       41.24       34.84     16.61 o 
   4  26   6       44.75       54.76     26.03 o 
   5  26   6       10.70       -0.96     36.89 o 
  -8  27   6        1.53       16.58     24.90 o 
  -7  27   6        6.49        4.69     17.92 o 
  -6  27   6        9.97       12.94     13.60 o 
  -5  27   6       26.73       30.40     16.53 o 
  -4  27   6        5.90       22.58     13.57 o 
  -3  27   6        6.40       11.20     13.68 o 
  -2  27   6       10.42       14.20     13.53 o 
  -1  27   6       30.11       23.46     12.20 o 
   0  27   6        0.06       16.50     12.19 o 
   1  27   6        2.87        2.96     13.68 o 
   2  27   6        6.45       11.24     15.74 o 
   3  27   6       12.56       19.72     20.59 o 
   4  27   6       11.32       -4.41     35.28 o 
   5  27   6        0.86       55.91     35.98 o 
  -7  28   6        4.90        2.83     25.70 o 
  -6  28   6        8.27       23.99     25.46 o 
  -5  28   6       65.67       75.25     17.59 o 
  -4  28   6        7.89        1.24     13.99 o 
  -3  28   6        6.20       10.66     14.14 o 
  -2  28   6        1.79        9.72     13.87 o 
  -1  28   6        0.13       -2.84     12.28 o 
   0  28   6        0.60       -6.44     12.75 o 
   1  28   6      248.70      311.04     16.46 o 
   2  28   6       35.81       26.08     18.97 o 
   3  28   6        0.67       -7.03     25.49 o 
   4  28   6        0.33       35.76     36.81 o 
  -7  29   6        8.53       23.15     37.01 o 
  -6  29   6        4.74       -4.64     25.86 o 
  -5  29   6        8.67       11.12     20.94 o 
  -4  29   6       39.47       34.56     14.86 o 
  -3  29   6       61.89       90.59     15.25 o 
  -2  29   6        0.86       -5.21     14.43 o 
  -1  29   6       16.91       20.44     14.07 o 
   0  29   6        6.54        9.00     13.02 o 
   1  29   6        0.22      -15.72     15.72 o 
   2  29   6       39.31       65.41     22.47 o 
   3  29   6        0.01       -0.16     36.62 o 
  -5  30   6        1.74       -3.66     26.22 o 
  -4  30   6       19.48       44.70     21.68 o 
  -3  30   6       16.63       14.70     15.13 o 
  -2  30   6       41.81       60.99     15.12 o 
  -1  30   6       66.84      106.07     15.21 o 
   0  30   6       18.44       21.95     14.35 o 
   1  30   6       15.32       18.65     20.89 o 
   2  30   6        1.92      -20.93     26.21 o 
  -5  31   6        7.87       36.35     36.95 o 
  -4  31   6       24.53       32.01     32.72 o 
  -3  31   6        0.73      -10.77     17.72 o 
  -2  31   6        7.71       15.79     17.50 o 
  -1  31   6        6.08       12.83     24.21 o 
   0  31   6       48.51       53.47     17.67 o 
   1  31   6        0.55       16.71     25.04 o 
  -4  32   6        0.67       46.62     30.97 o 
  -3  32   6        4.39       18.51     23.64 o 
  -2  32   6       26.58       29.62     19.82 o 
  -1  32   6       18.41       27.40     23.83 o 
   0  32   6        0.10      -35.74     36.72 o 
  -3  33   6        2.97      -17.38     35.44 o 
  -2  33   6        4.55      -23.71     23.71 o 
  -1  33   6       19.15       45.40     33.07 o 
 -11   0   7        2.49       10.49     19.19 o 
  -9   0   7       15.54        8.76     17.20 o 
  -7   0   7      330.10      369.55     13.68 o 
  -5   0   7       40.68       33.28      6.59 o 
  -3   0   7      958.92      880.31     10.21 o 
  -1   0   7       59.49       71.26      5.52 o 
   1   0   7       47.75       64.18      9.02 o 
   3   0   7      288.41      289.68     14.85 o 
   5   0   7        0.34        1.32     12.63 o 
   7   0   7       31.57       37.11     20.73 o 
 -11   1   7        0.49        0.22     13.74 o 
 -10   1   7        3.36       -1.75     13.08 o 
  -9   1   7        0.04        4.05      8.81 o 
  -8   1   7       46.60       36.36      5.36 o 
  -7   1   7      167.98      153.25      6.09 o 
  -6   1   7       12.82        5.52      4.89 o 
  -5   1   7      907.44      899.45     10.63 o 
  -4   1   7      761.31      771.46      6.97 o 
  -3   1   7      534.51      544.69      6.26 o 
  -2   1   7       10.48        6.74      3.50 o 
  -1   1   7      136.26      125.54      3.99 o 
   0   1   7      159.03      173.41      3.56 o 
   1   1   7      409.83      373.95      7.85 o 
   2   1   7        8.05        5.69      7.61 o 
   3   1   7      140.65      180.61      9.94 o 
   4   1   7      120.13      114.29     10.19 o 
   5   1   7        0.06       -1.32     10.18 o 
   6   1   7       11.15       21.81      9.98 o 
   7   1   7       12.02       -0.09     11.79 o 
   8   1   7        0.55       -2.31     19.13 o 
 -12   2   7        2.72       17.44     31.04 o 
 -11   2   7        4.24        1.71     13.48 o 
 -10   2   7       76.44       92.85     13.78 o 
  -9   2   7        8.41        1.15      8.76 o 
  -8   2   7       10.78        9.57      5.18 o 
  -7   2   7        9.00        8.99      3.95 o 
  -6   2   7       14.09       14.44      6.23 o 
  -5   2   7      221.59      211.83      5.47 o 
  -4   2   7        9.20       13.40      5.15 o 
  -3   2   7        0.06        3.04      3.38 o 
  -2   2   7       78.28       68.94      3.56 o 
  -1   2   7        0.49       -1.10      3.32 o 
   0   2   7       29.18       22.83      3.21 o 
   1   2   7      105.96       96.27      6.26 o 
   2   2   7       20.06       17.78      7.32 o 
   3   2   7      237.12      269.88     10.20 o 
   4   2   7      190.00      192.85      9.26 o 
   5   2   7      137.96      121.90     11.41 o 
   6   2   7        0.83        1.15     11.01 o 
   7   2   7        4.43       -5.34     12.87 o 
   8   2   7        0.08      -23.24     23.24 o 
 -12   3   7        0.32        2.28     31.69 o 
 -11   3   7        1.24       20.03     15.85 o 
 -10   3   7        1.29       -9.54     12.81 o 
  -9   3   7        2.54       -1.36      8.96 o 
  -8   3   7       74.04       58.40      4.15 o 
  -7   3   7       91.36       82.08      5.48 o 
  -6   3   7        0.32        2.44      6.66 o 
  -5   3   7        0.18       -2.84      4.42 o 
  -4   3   7      342.78      356.33      6.68 o 
  -3   3   7     2255.18     2326.61     10.37 o 
  -2   3   7       51.92       57.41      3.57 o 
  -1   3   7       96.58       95.87      3.65 o 
   0   3   7      152.46      177.73      4.69 o 
   1   3   7        0.82        5.57      5.96 o 
   2   3   7       39.59       36.86      4.47 o 
   3   3   7      106.02      132.24      6.24 o 
   4   3   7       19.89       15.56      6.15 o 
   5   3   7        0.00       -0.24     10.19 o 
   6   3   7        2.82       14.00     10.78 o 
   7   3   7       38.28       35.68     13.98 o 
   8   3   7        2.25        8.88     22.76 o 
 -12   4   7        0.00       -5.87     33.37 o 
 -11   4   7        6.00       -0.10     16.45 o 
 -10   4   7       17.18        2.16     12.69 o 
  -9   4   7        2.12        9.62      9.14 o 
  -8   4   7        0.19       -1.64      4.42 o 
  -7   4   7       49.79       56.97      6.08 o 
  -6   4   7        0.00       -1.31      7.58 o 
  -5   4   7       95.32       68.61      4.21 o 
  -4   4   7      563.82      575.60      7.59 o 
  -3   4   7      590.49      596.65      6.55 o 
  -2   4   7      181.86      192.69      4.08 o 
  -1   4   7        0.61        1.08      3.38 o 
   0   4   7      750.56      719.23      8.74 o 
   1   4   7     1689.49     1696.18     13.95 o 
   2   4   7      309.62      329.15      7.53 o 
   3   4   7      177.93      163.44      7.26 o 
   4   4   7       56.97       59.34      7.15 o 
   5   4   7        0.22       -3.33     10.12 o 
   6   4   7        4.58        7.70     13.24 o 
   7   4   7        0.27        3.60     13.67 o 
   8   4   7        0.23       -3.48     23.43 o 
 -12   5   7        3.52       12.54     31.42 o 
 -11   5   7       16.45        9.02     16.70 o 
 -10   5   7        4.21        7.45     12.57 o 
  -9   5   7        2.49       -0.19      9.38 o 
  -8   5   7       35.13       31.56      5.07 o 
  -7   5   7       23.82       26.42      6.73 o 
  -6   5   7      196.85      208.40      9.32 o 
  -5   5   7      237.07      231.09      5.88 o 
  -4   5   7       49.93       52.14      4.73 o 
  -3   5   7      808.88      882.67      7.29 o 
  -2   5   7      325.97      323.72      5.07 o 
  -1   5   7      538.05      579.23      4.93 o 
   0   5   7       68.90       77.98      3.99 o 
   1   5   7      106.76      118.12      4.32 o 
   2   5   7        1.02        5.14      5.53 o 
   3   5   7       45.65       56.73      6.84 o 
   4   5   7       60.26       71.67      7.57 o 
   5   5   7       14.28       16.05      9.68 o 
   6   5   7       28.43       28.38     13.10 o 
   7   5   7       23.26       20.54     13.88 o 
   8   5   7        0.26      -18.67     19.57 o 
 -12   6   7       13.56       36.04     33.25 o 
 -11   6   7        4.92        2.18     16.83 o 
 -10   6   7       14.73       11.90     16.04 o 
  -9   6   7        0.32       -3.08      9.39 o 
  -8   6   7        1.25        2.62      5.77 o 
  -7   6   7        3.50        5.27      6.97 o 
  -6   6   7        3.73        3.17      6.43 o 
  -5   6   7        6.31        6.11      5.24 o 
  -4   6   7        2.88        4.91      4.56 o 
  -3   6   7      670.21      684.19      6.92 o 
  -2   6   7        1.93        0.91      4.04 o 
  -1   6   7      920.30      976.04      7.84 o 
   0   6   7      653.58      654.92      8.57 o 
   1   6   7       35.93       36.03      4.68 o 
   2   6   7       38.93       37.74      5.31 o 
   3   6   7      132.20      131.40      7.45 o 
   4   6   7       37.67       48.98      7.51 o 
   5   6   7       12.19       13.39     12.48 o 
   6   6   7       10.86       18.15     13.49 o 
   7   6   7        0.28       -2.79     13.94 o 
   8   6   7        0.20       -4.74     24.82 o 
 -12   7   7        2.32        8.93     35.28 o 
 -11   7   7        5.38        9.09     16.98 o 
 -10   7   7        3.07       -8.52     16.03 o 
  -9   7   7       16.47       28.19     10.94 o 
  -8   7   7       10.12       18.21      6.01 o 
  -7   7   7       22.46       19.51      3.18 o 
  -6   7   7      136.33      146.45      7.82 o 
  -5   7   7      203.65      212.98      6.99 o 
  -4   7   7        2.19        2.48      4.74 o 
  -3   7   7       15.35       20.64      4.63 o 
  -2   7   7       55.17       48.02      4.40 o 
  -1   7   7      381.87      400.26      5.09 o 
   0   7   7        0.29        0.95      4.89 o 
   1   7   7       41.77       33.30      3.40 o 
   2   7   7        1.25        2.63      3.00 o 
   3   7   7        0.07        4.08      5.78 o 
   4   7   7        7.52        2.33      7.04 o 
   5   7   7        0.43        0.50     12.12 o 
   6   7   7        1.19       -5.53     13.05 o 
   7   7   7        3.93       10.82     13.79 o 
   8   7   7        0.03        3.11     25.29 o 
 -12   8   7        0.09       23.91     35.31 o 
 -11   8   7       17.07       26.45     17.07 o 
 -10   8   7       39.75       46.27     16.25 o 
  -9   8   7       15.24       10.42     11.12 o 
  -8   8   7       29.21       41.35      9.14 o 
  -7   8   7       16.32       19.50      3.24 o 
  -6   8   7        5.17        2.35      6.29 o 
  -5   8   7        0.00        2.73      5.97 o 
  -4   8   7      141.56      150.53      5.51 o 
  -3   8   7       23.95       22.43      4.72 o 
  -2   8   7        7.51        8.82      4.13 o 
  -1   8   7       33.01       28.93      3.71 o 
   0   8   7      893.05      887.78      9.35 o 
   1   8   7       39.17       41.78      4.23 o 
   2   8   7       22.19       12.23      5.08 o 
   3   8   7        0.17        0.52      3.49 o 
   4   8   7        4.35        2.24      9.83 o 
   5   8   7        2.36        2.54      9.54 o 
   6   8   7       46.73       30.57     13.86 o 
   7   8   7        0.56       -3.18     13.98 o 
   8   8   7        1.30        8.43     25.47 o 
 -12   9   7        5.05      -27.28     37.71 o 
 -11   9   7       11.15       23.36     17.11 o 
 -10   9   7       24.09       25.10     16.13 o 
  -9   9   7       12.01        8.74     11.70 o 
  -8   9   7       16.89       16.10     10.64 o 
  -7   9   7       20.73        8.32      4.91 o 
  -6   9   7       20.55       20.96      6.64 o 
  -5   9   7        9.69        3.00      6.07 o 
  -4   9   7       17.32       12.13      5.01 o 
  -3   9   7       17.16       24.62      4.93 o 
  -2   9   7       49.57       39.92      4.58 o 
  -1   9   7       13.58       17.32      3.24 o 
   0   9   7      310.18      321.67      7.85 o 
   1   9   7        0.80        1.90      4.64 o 
   2   9   7       77.01       86.37      6.44 o 
   3   9   7      163.69      165.69      6.88 o 
   4   9   7        0.30       -0.93      9.98 o 
   5   9   7       20.02       24.92     10.11 o 
   6   9   7       15.00       18.31     13.55 o 
   7   9   7        0.09       -7.85     14.33 o 
   8   9   7        0.76       -6.20     26.53 o 
 -12  10   7        0.13      -12.84     39.38 o 
 -11  10   7        1.66       -3.48     21.82 o 
 -10  10   7       16.00       11.28     16.74 o 
  -9  10   7       97.35      119.11     12.82 o 
  -8  10   7       10.87       10.86     11.11 o 
  -7  10   7       45.91       39.73      7.49 o 
  -6  10   7        0.00       -0.23      3.98 o 
  -5  10   7       29.96       29.91      3.21 o 
  -4  10   7       14.26       14.49      5.20 o 
  -3  10   7      130.32      127.39      5.32 o 
  -2  10   7        0.01        1.45      4.23 o 
  -1  10   7        0.10        0.34      5.25 o 
   0  10   7      452.24      456.35      9.57 o 
   1  10   7       47.71       48.58      6.25 o 
   2  10   7       21.56       24.41      3.73 o 
   3  10   7      336.48      295.91     12.81 o 
   4  10   7        4.52        4.62      7.34 o 
   5  10   7        3.58        2.26     10.81 o 
   6  10   7        0.26       -0.12     13.56 o 
   7  10   7        0.68       11.68     15.16 o 
   8  10   7        1.83        5.35     26.03 o 
 -11  11   7        9.39       -0.79     21.00 o 
 -10  11   7       86.97       84.60     16.84 o 
  -9  11   7        0.42       -1.52     11.78 o 
  -8  11   7       63.00       63.86     11.54 o 
  -7  11   7       11.50       10.64      7.61 o 
  -6  11   7      373.34      398.80      7.33 o 
  -5  11   7       25.59       24.09      4.35 o 
  -4  11   7       30.45       28.96      4.48 o 
  -3  11   7       57.27       53.90      4.35 o 
  -2  11   7       61.94       69.26      4.51 o 
  -1  11   7        4.54        4.56      5.66 o 
   0  11   7       79.82       78.70      5.54 o 
   1  11   7        2.18        6.91      6.29 o 
   2  11   7       20.52       25.99      6.30 o 
   3  11   7       35.53       31.95      9.05 o 
   4  11   7       36.72       48.54     11.85 o 
   5  11   7       19.75       25.78     12.36 o 
   6  11   7       50.57       52.53     14.25 o 
   7  11   7       16.30       -1.39     21.04 o 
   8  11   7        2.90      -27.64     27.64 o 
 -11  12   7        7.36       -7.01     22.36 o 
 -10  12   7        1.99       12.92     16.24 o 
  -9  12   7        1.24       -8.81     12.38 o 
  -8  12   7       47.62       40.93     11.78 o 
  -7  12   7       57.25       65.87      9.06 o 
  -6  12   7       98.46      102.10      6.38 o 
  -5  12   7       93.76      101.20      5.37 o 
  -4  12   7       52.45       52.62      5.04 o 
  -3  12   7       53.53       56.25      4.50 o 
  -2  12   7      206.66      197.47      4.25 o 
  -1  12   7        0.02       -1.15      5.92 o 
   0  12   7      156.46      145.89      6.38 o 
   1  12   7       47.35       56.27      7.14 o 
   2  12   7        0.48        1.10      6.76 o 
   3  12   7      106.77      103.35      6.95 o 
   4  12   7       85.57       68.91     12.48 o 
   5  12   7       35.20       42.52     13.23 o 
   6  12   7       17.26       38.35     15.91 o 
   7  12   7        3.10       21.08     20.80 o 
 -11  13   7        0.08       -0.42     22.04 o 
 -10  13   7       17.37       13.36     16.31 o 
  -9  13   7      142.74      158.01     13.96 o 
  -8  13   7        6.77        5.32     11.53 o 
  -7  13   7       54.94       52.47      9.94 o 
  -6  13   7      242.31      235.86      9.82 o 
  -5  13   7      100.63       94.89      5.79 o 
  -4  13   7       37.02       33.88      5.03 o 
  -3  13   7      104.09      115.93      4.77 o 
  -2  13   7       91.72       93.22      3.86 o 
  -1  13   7      250.71      219.81      7.27 o 
   0  13   7       26.98       34.97      6.54 o 
   1  13   7       18.79        9.00      4.64 o 
   2  13   7        3.01       -5.97      9.65 o 
   3  13   7        0.06        5.11     12.25 o 
   4  13   7        8.35       -0.52     12.30 o 
   5  13   7       11.51       23.30     13.07 o 
   6  13   7       29.21       24.71     18.06 o 
   7  13   7        4.61       -1.99     21.13 o 
 -11  14   7       20.40       -4.53     40.97 o 
 -10  14   7        1.40       -3.21     16.26 o 
  -9  14   7        0.56       -8.11     12.74 o 
  -8  14   7        1.30       -3.88     11.96 o 
  -7  14   7      254.04      250.37     12.79 o 
  -6  14   7      197.69      179.82     10.61 o 
  -5  14   7       81.73       61.33      5.60 o 
  -4  14   7      219.89      217.92      5.58 o 
  -3  14   7       25.59       22.10      4.90 o 
  -2  14   7        0.82        1.36      3.37 o 
  -1  14   7      180.04      183.65      7.07 o 
   0  14   7        0.19        0.56      7.06 o 
   1  14   7      282.80      265.33      7.32 o 
   2  14   7      415.00      392.52     13.37 o 
   3  14   7      340.01      357.85     15.60 o 
   4  14   7       30.75       38.72     13.45 o 
   5  14   7        9.04       14.59     13.35 o 
   6  14   7       11.54        7.33     18.59 o 
   7  14   7        7.81       38.29     26.55 o 
 -11  15   7        2.69       -2.62     36.96 o 
 -10  15   7       16.04       22.62     16.83 o 
  -9  15   7        1.50      -13.13     13.13 o 
  -8  15   7       11.28       10.59     12.31 o 
  -7  15   7       19.52       18.30     11.18 o 
  -6  15   7      102.09      126.59     10.35 o 
  -5  15   7        1.36        0.50      7.87 o 
  -4  15   7       80.82       86.63      5.06 o 
  -3  15   7      789.43      803.81      7.81 o 
  -2  15   7        0.26        4.86      3.17 o 
  -1  15   7      419.90      417.00      9.01 o 
   0  15   7      156.68      163.74      8.92 o 
   1  15   7       67.94       73.51      7.07 o 
   2  15   7       19.14       17.46     10.55 o 
   3  15   7       60.25       44.79     13.52 o 
   4  15   7       77.92       77.91     14.26 o 
   5  15   7        2.79       -0.82     13.91 o 
   6  15   7       22.37       52.64     18.70 o 
   7  15   7        0.15        7.26     38.33 o 
 -10  16   7       13.31        2.87     20.75 o 
  -9  16   7       46.85       38.68     13.36 o 
  -8  16   7       16.57        0.65     12.32 o 
  -7  16   7        2.08       -3.13     11.28 o 
  -6  16   7       21.26       19.18     10.19 o 
  -5  16   7      472.69      469.54      9.65 o 
  -4  16   7      273.90      257.78      5.88 o 
  -3  16   7       82.78       85.03      5.63 o 
  -2  16   7       31.76       25.14      3.05 o 
  -1  16   7      337.63      319.80      9.53 o 
   0  16   7      327.33      312.55      9.67 o 
   1  16   7        0.25        1.59      7.35 o 
   2  16   7        8.97       12.92     10.79 o 
   3  16   7       10.15        3.21     13.46 o 
   4  16   7       35.44       38.11     13.78 o 
   5  16   7       18.66       13.56     14.34 o 
   6  16   7       19.92       33.66     21.66 o 
 -10  17   7        1.26       16.05     24.36 o 
  -9  17   7        9.06       11.58     13.23 o 
  -8  17   7        5.81        9.53     12.39 o 
  -7  17   7        3.54        2.24     10.70 o 
  -6  17   7        8.93        9.34      8.48 o 
  -5  17   7        3.83       -6.42      7.70 o 
  -4  17   7       33.92       38.72      6.00 o 
  -3  17   7      406.32      423.16      7.61 o 
  -2  17   7      479.41      466.77      9.69 o 
  -1  17   7      258.94      264.22      9.38 o 
   0  17   7       19.37        8.32      7.99 o 
   1  17   7      158.59      144.57      9.51 o 
   2  17   7      290.46      284.27     15.67 o 
   3  17   7        6.45        5.59     13.55 o 
   4  17   7        1.91        2.36     13.96 o 
   5  17   7        0.52       -7.54     14.75 o 
   6  17   7        0.02       -0.89     21.55 o 
 -10  18   7       14.94       18.25     20.57 o 
  -9  18   7        6.74       17.98     11.78 o 
  -8  18   7        0.82        2.15     11.10 o 
  -7  18   7        0.75        3.30     10.26 o 
  -6  18   7       80.08       68.42      8.44 o 
  -5  18   7       12.77        5.56      8.03 o 
  -4  18   7        5.28        2.92      7.67 o 
  -3  18   7      231.67      230.48      7.52 o 
  -2  18   7       21.07       12.03      7.52 o 
  -1  18   7        8.43        1.06      8.81 o 
   0  18   7       62.44       73.37      9.33 o 
   1  18   7        0.93       -0.70      9.91 o 
   2  18   7      111.44      118.14     14.49 o 
   3  18   7       16.02       17.63     14.14 o 
   4  18   7       38.52       30.21     14.91 o 
   5  18   7        7.98       22.32     14.81 o 
   6  18   7        0.64       -5.66     27.71 o 
 -10  19   7       10.49       -6.71     20.74 o 
  -9  19   7        1.81        1.50     12.20 o 
  -8  19   7        0.00        8.50     11.16 o 
  -7  19   7        7.55        3.45     10.22 o 
  -6  19   7       17.25       24.93      8.70 o 
  -5  19   7        5.49        0.42      8.20 o 
  -4  19   7      101.34      101.33      8.47 o 
  -3  19   7        0.15        4.30      7.04 o 
  -2  19   7      856.49      810.50     13.44 o 
  -1  19   7       46.66       56.99     10.37 o 
   0  19   7        3.74       12.58     10.38 o 
   1  19   7      101.10       82.45     10.89 o 
   2  19   7        0.76        0.81     13.62 o 
   3  19   7       34.27       26.93     14.21 o 
   4  19   7       11.63       15.14     14.49 o 
   5  19   7        2.66       19.51     15.30 o 
 -10  20   7        1.39       10.96     20.55 o 
  -9  20   7        1.46       20.36     14.12 o 
  -8  20   7        0.72        7.20     11.13 o 
  -7  20   7        2.02        4.94     10.49 o 
  -6  20   7       38.58       39.20      8.85 o 
  -5  20   7       73.63       65.42      8.46 o 
  -4  20   7       78.72       76.88      8.64 o 
  -3  20   7       95.84       96.21      8.27 o 
  -2  20   7      154.41      155.19     11.39 o 
  -1  20   7       49.04       52.09     10.49 o 
   0  20   7       50.07       41.63     11.06 o 
   1  20   7       31.75       24.97     10.81 o 
   2  20   7       11.24       20.51     13.96 o 
   3  20   7       24.81       23.39     14.76 o 
   4  20   7        0.45       -4.39     14.63 o 
   5  20   7       26.65       41.74     19.42 o 
 -10  21   7        0.99      -13.98     20.83 o 
  -9  21   7        0.46        0.64     16.89 o 
  -8  21   7       11.41       10.56     11.55 o 
  -7  21   7       17.28       20.24     10.60 o 
  -6  21   7        2.02        1.00      9.54 o 
  -5  21   7       60.79       55.53      8.78 o 
  -4  21   7      178.36      201.48      9.46 o 
  -3  21   7       76.82       74.35      8.12 o 
  -2  21   7      103.27      111.03     11.29 o 
  -1  21   7        0.30        6.42     10.43 o 
   0  21   7       95.56       98.00     11.83 o 
   1  21   7       45.15       43.20     11.42 o 
   2  21   7        2.68        4.34     14.23 o 
   3  21   7        1.38       -0.24     14.86 o 
   4  21   7       26.49       30.64     15.65 o 
   5  21   7        2.87       15.32     22.12 o 
  -9  22   7        0.98        3.63     18.60 o 
  -8  22   7        4.63       -2.06     12.43 o 
  -7  22   7       12.56       15.89     10.76 o 
  -6  22   7        0.03        6.21      9.33 o 
  -5  22   7       33.45       31.75      8.55 o 
  -4  22   7       26.90       26.96      8.72 o 
  -3  22   7        5.20       -0.23      9.80 o 
  -2  22   7        3.86       11.74     10.64 o 
  -1  22   7       58.75       56.41     11.23 o 
   0  22   7       49.65       36.63     11.85 o 
   1  22   7        1.08       -7.86     11.65 o 
   2  22   7        0.49       -1.04     14.69 o 
   3  22   7        1.09       -4.19     15.24 o 
   4  22   7        2.67       -6.07     16.17 o 
   5  22   7        1.36       12.67     23.61 o 
  -9  23   7        1.17      -36.47     36.47 o 
  -8  23   7        0.12      -14.91     16.04 o 
  -7  23   7        1.32       -9.07     10.75 o 
  -6  23   7        8.29        7.27     10.83 o 
  -5  23   7       18.74        9.89      8.41 o 
  -4  23   7        7.11       15.35      9.30 o 
  -3  23   7        0.41       -7.77     13.37 o 
  -2  23   7       20.62       12.21     10.87 o 
  -1  23   7       22.97       40.08     11.24 o 
   0  23   7       37.87       41.80     11.50 o 
   1  23   7       10.56       13.06     14.19 o 
   2  23   7        0.27      -14.82     15.44 o 
   3  23   7        2.86       -0.15     15.83 o 
   4  23   7       19.91       14.15     23.95 o 
  -9  24   7        0.00       23.74     34.81 o 
  -8  24   7        3.30        8.04     18.43 o 
  -7  24   7        2.42      -14.29     14.29 o 
  -6  24   7        6.86       -1.75     12.33 o 
  -5  24   7       23.94       15.60     11.19 o 
  -4  24   7       34.09       37.65     10.11 o 
  -3  24   7        6.45       -0.94     13.37 o 
  -2  24   7       25.32       23.57     11.31 o 
  -1  24   7        1.42        7.50     11.12 o 
   0  24   7        0.21       -3.78     11.52 o 
   1  24   7       53.88       60.25     15.07 o 
   2  24   7        0.08        9.13     15.23 o 
   3  24   7        1.21       14.39     16.02 o 
   4  24   7       11.80       -4.62     24.19 o 
  -8  25   7        0.24      -14.20     32.65 o 
  -7  25   7        4.87       -9.37     20.14 o 
  -6  25   7        3.50      -16.91     16.91 o 
  -5  25   7       37.79       53.11     12.96 o 
  -4  25   7       38.63       30.39     13.74 o 
  -3  25   7        4.78        0.33     13.31 o 
  -2  25   7       20.59       15.09     11.38 o 
  -1  25   7        0.25        6.02     11.68 o 
   0  25   7        0.31      -10.18     11.82 o 
   1  25   7       34.91       43.66     15.49 o 
   2  25   7       42.80       59.20     16.70 o 
   3  25   7        0.28       16.02     20.21 o 
   4  25   7        3.14        3.46     24.08 o 
  -8  26   7       19.62       -2.02     31.98 o 
  -7  26   7       12.40       24.12     34.34 o 
  -6  26   7       30.03       35.60     18.68 o 
  -5  26   7       27.20       38.58     13.25 o 
  -4  26   7       14.56       -3.60     14.09 o 
  -3  26   7       13.41       21.57     13.74 o 
  -2  26   7        1.46       11.16     12.86 o 
  -1  26   7        2.64       14.51     11.91 o 
   0  26   7        0.19        2.69     13.99 o 
   1  26   7        0.16       -6.60     15.52 o 
   2  26   7        3.95       18.21     20.17 o 
   3  26   7        0.60        5.21     24.36 o 
   4  26   7       30.62       29.90     34.41 o 
  -6  27   7       17.65       12.76     26.73 o 
  -5  27   7        5.01        6.65     16.63 o 
  -4  27   7        0.35       -0.67     14.18 o 
  -3  27   7        5.55       30.29     13.94 o 
  -2  27   7        6.86        5.94     15.41 o 
  -1  27   7       13.86       20.67     12.19 o 
   0  27   7       13.17       25.60     14.41 o 
   1  27   7        1.14       17.47     17.47 o 
   2  27   7       10.66       -0.37     20.73 o 
   3  27   7        1.19       12.77     24.77 o 
   4  27   7        9.05       -2.74     37.55 o 
  -6  28   7        0.64       -6.16     34.84 o 
  -5  28   7        2.86       -6.11     25.69 o 
  -4  28   7        4.12       10.23     16.12 o 
  -3  28   7        1.61       -0.34     14.64 o 
  -2  28   7       39.53       55.91     15.95 o 
  -1  28   7        9.39       12.16     12.40 o 
   0  28   7       10.03       12.27     17.15 o 
   1  28   7        1.58       -3.48     20.24 o 
   2  28   7        4.83      -22.02     25.41 o 
   3  28   7        0.93      -13.57     38.01 o 
  -6  29   7        0.12      -19.08     35.49 o 
  -5  29   7        0.01       -8.49     34.36 o 
  -4  29   7       17.45       16.91     21.63 o 
  -3  29   7        5.69       19.24     17.16 o 
  -2  29   7        1.05       -2.84     19.70 o 
  -1  29   7        7.88       17.77     16.77 o 
   0  29   7        6.46       -0.36     17.79 o 
   1  29   7       16.81       44.06     20.27 o 
   2  29   7        2.86       -4.96     25.38 o 
  -5  30   7        2.85       -3.01     34.42 o 
  -4  30   7       10.89       14.98     32.13 o 
  -3  30   7        0.66       -7.51     21.50 o 
  -2  30   7        1.06       -6.39     23.35 o 
  -1  30   7        1.88       11.70     22.90 o 
   0  30   7        9.31       36.94     24.58 o 
   1  30   7       12.04       43.45     34.03 o 
  -4  31   7       12.35       27.21     30.93 o 
  -3  31   7        0.10      -23.32     23.32 o 
  -2  31   7        6.70       11.86     34.98 o 
  -1  31   7        0.07       30.10     31.46 o 
   0  31   7        4.72       22.13     23.77 o 
  -3  32   7        2.25      -32.31     32.31 o 
   0  32   7        0.37       16.80     33.30 o 
 -10   0   8       75.79       70.52     19.44 o 
  -8   0   8        0.02        1.10     17.21 o 
  -6   0   8      133.92      126.11     12.04 o 
  -4   0   8      164.80      177.40      9.12 o 
  -2   0   8       83.76       88.04      6.08 o 
   0   0   8       49.74       35.63      4.60 o 
   2   0   8      112.73      102.19     14.68 o 
   4   0   8       11.49        9.34     14.13 o 
   6   0   8       15.99       13.91     20.63 o 
 -11   1   8       13.42       19.45     16.04 o 
 -10   1   8        7.16       11.71     13.12 o 
  -9   1   8        1.02        4.68     12.40 o 
  -8   1   8        2.28       -1.94     12.10 o 
  -7   1   8        0.01        4.97     13.31 o 
  -6   1   8       31.22       26.01      3.12 o 
  -5   1   8        7.53        9.19      7.14 o 
  -4   1   8      139.76      145.43      6.80 o 
  -3   1   8       32.29       37.72      5.50 o 
  -2   1   8        4.60        6.46      3.89 o 
  -1   1   8      226.24      220.96      4.83 o 
   0   1   8       32.32       37.65      3.81 o 
   1   1   8       92.28       98.82      6.74 o 
   2   1   8       23.62       33.67      8.93 o 
   3   1   8      275.35      296.34     11.15 o 
   4   1   8      207.59      192.44     10.98 o 
   5   1   8        2.55       18.19     10.88 o 
   6   1   8       10.08       16.84     14.24 o 
   7   1   8        7.94       -4.25     18.38 o 
   8   1   8        1.52      -13.32     36.98 o 
 -11   2   8        3.54       -0.38     16.04 o 
 -10   2   8        0.47        2.64     13.08 o 
  -9   2   8       30.63       27.39     12.91 o 
  -8   2   8      132.00      132.12     13.18 o 
  -7   2   8      113.98       97.26     12.31 o 
  -6   2   8        9.35        6.58      7.37 o 
  -5   2   8      493.68      522.51      9.46 o 
  -4   2   8      723.30      734.90      8.86 o 
  -3   2   8       86.61       66.19      3.51 o 
  -2   2   8        9.23        8.45      3.76 o 
  -1   2   8        7.10        2.33      3.45 o 
   0   2   8       18.05       18.19      4.08 o 
   1   2   8      283.23      285.26      7.39 o 
   2   2   8       22.13       16.73      7.49 o 
   3   2   8        0.85        0.46      9.08 o 
   4   2   8        3.43        1.68      9.81 o 
   5   2   8       42.85       33.75     12.10 o 
   6   2   8        8.53       21.52     13.04 o 
   7   2   8        3.07        8.64     16.06 o 
 -11   3   8        1.63        0.38     16.07 o 
 -10   3   8        2.97       12.37     12.99 o 
  -9   3   8       25.63       25.22     12.74 o 
  -8   3   8       13.50       12.75     14.39 o 
  -7   3   8       21.44       23.79      7.80 o 
  -6   3   8        0.20       -0.32      7.79 o 
  -5   3   8      200.90      195.01      7.98 o 
  -4   3   8       30.18       32.20      6.25 o 
  -3   3   8       33.22       38.64      4.37 o 
  -2   3   8       37.80       40.67      4.12 o 
  -1   3   8       49.78       41.85      2.76 o 
   0   3   8      380.73      388.81      6.24 o 
   1   3   8      219.71      223.04      7.81 o 
   2   3   8      710.48      762.06     11.00 o 
   3   3   8       30.63       28.85      8.96 o 
   4   3   8      102.28      107.66     10.18 o 
   5   3   8       12.88       22.68     12.22 o 
   6   3   8       17.47       20.97     12.79 o 
   7   3   8        0.87        0.46     16.25 o 
   8   3   8        0.32       -0.32     35.34 o 
 -12   4   8        2.01      -24.77     35.27 o 
 -11   4   8        6.21       -0.56     17.05 o 
 -10   4   8        3.45        7.85     12.98 o 
  -9   4   8        2.50        0.78     15.20 o 
  -8   4   8       10.52       18.35     14.38 o 
  -7   4   8        2.45        0.42      8.70 o 
  -6   4   8      289.92      285.13     10.00 o 
  -5   4   8       70.07       62.75      6.85 o 
  -4   4   8       32.18       32.29      3.68 o 
  -3   4   8       36.93       41.03      4.87 o 
  -2   4   8     1880.47     1912.30     13.31 o 
  -1   4   8      161.28      161.90      4.94 o 
   0   4   8      269.25      213.98      5.48 o 
   1   4   8        1.34       -1.44      6.46 o 
   2   4   8       12.77        5.30      7.16 o 
   3   4   8       23.93       31.74      8.88 o 
   4   4   8        2.57        0.11     11.95 o 
   5   4   8       10.77       16.76     13.19 o 
   6   4   8       14.36        2.30     13.80 o 
   7   4   8        0.27       -4.32     18.07 o 
   8   4   8        5.28        3.17     35.53 o 
 -12   5   8        4.30       -6.32     35.76 o 
 -11   5   8        1.77        0.25     34.87 o 
 -10   5   8        2.97       -0.40     15.72 o 
  -9   5   8       19.04       22.53     15.11 o 
  -8   5   8      162.79      184.29     15.96 o 
  -7   5   8       65.44       60.16      9.84 o 
  -6   5   8        0.06       -6.45      8.48 o 
  -5   5   8        0.01       -0.50      6.05 o 
  -4   5   8      261.33      226.28      5.88 o 
  -3   5   8      777.21      762.32      7.74 o 
  -2   5   8       33.49       30.82      4.06 o 
  -1   5   8      275.29      264.28      5.50 o 
   0   5   8      458.89      418.69      6.56 o 
   1   5   8        1.48       -0.32      6.27 o 
   2   5   8        0.82        3.77      5.02 o 
   3   5   8      113.11      125.61      8.60 o 
   4   5   8       11.07       11.68     12.67 o 
   5   5   8        4.53        5.83     13.21 o 
   6   5   8       17.40        5.39     13.71 o 
   7   5   8        1.81      -11.13     20.48 o 
   8   5   8        6.46        3.57     34.65 o 
 -12   6   8        4.82       25.21     35.34 o 
 -11   6   8        1.55      -11.53     32.38 o 
 -10   6   8        0.05        2.81     15.83 o 
  -9   6   8       11.71       21.71     15.09 o 
  -8   6   8       34.88       29.86     14.49 o 
  -7   6   8       42.57       47.01     10.28 o 
  -6   6   8      117.53      119.36      9.31 o 
  -5   6   8      294.34      297.22      6.57 o 
  -4   6   8      163.64      157.70      5.98 o 
  -3   6   8     1053.16     1025.93      8.84 o 
  -2   6   8        1.98        2.36      3.93 o 
  -1   6   8       22.37       18.42      4.47 o 
   0   6   8      154.96      130.02      4.55 o 
   1   6   8      223.97      210.64     10.96 o 
   2   6   8        0.86        0.47      4.98 o 
   3   6   8       73.10       76.61     10.57 o 
   4   6   8        3.32       -0.76     12.82 o 
   5   6   8        0.17        0.87     13.24 o 
   6   6   8        0.30       13.43     13.93 o 
   7   6   8        2.55       -7.33     24.97 o 
   8   6   8        1.39       70.06     36.63 o 
 -12   7   8        1.48       12.23     35.11 o 
 -11   7   8        3.66       14.65     33.16 o 
 -10   7   8       26.34       20.65     16.52 o 
  -9   7   8       17.43       14.55     15.37 o 
  -8   7   8       51.65       62.95     14.83 o 
  -7   7   8        5.20       11.24     10.07 o 
  -6   7   8        0.08        4.90      8.04 o 
  -5   7   8       94.74       85.85      5.59 o 
  -4   7   8      482.63      475.21      7.37 o 
  -3   7   8       23.81       28.36      5.41 o 
  -2   7   8       16.65       10.87      4.03 o 
  -1   7   8      573.97      554.83      7.41 o 
   0   7   8      546.20      559.50      8.31 o 
   1   7   8       33.92       38.10      4.86 o 
   2   7   8       36.31       29.21      7.68 o 
   3   7   8       78.50      103.54     11.29 o 
   4   7   8       24.40       25.19     13.23 o 
   5   7   8       15.75       18.13     13.47 o 
   6   7   8        7.57       14.82     13.86 o 
   7   7   8        0.01       -2.80     20.11 o 
 -12   8   8        0.00        0.18     37.39 o 
 -11   8   8        0.06       -3.41     36.50 o 
 -10   8   8        5.51       14.60     16.09 o 
  -9   8   8        9.18       20.80     15.41 o 
  -8   8   8       19.83       27.00     14.63 o 
  -7   8   8        8.88        6.93     10.60 o 
  -6   8   8        3.28       10.90      6.95 o 
  -5   8   8        7.66       15.35      5.41 o 
  -4   8   8        7.45       -0.89      5.48 o 
  -3   8   8      210.98      210.77      6.06 o 
  -2   8   8      806.73      796.24      7.41 o 
  -1   8   8       88.19       70.74      3.06 o 
   0   8   8       85.78       64.61      5.48 o 
   1   8   8        1.23        6.32      5.53 o 
   2   8   8      110.04       85.24      9.28 o 
   3   8   8        2.14        2.92      7.93 o 
   4   8   8       28.99       36.29     13.15 o 
   5   8   8       14.62       10.62     13.69 o 
   6   8   8        0.01        0.38     13.97 o 
   7   8   8        8.49        0.94     20.62 o 
 -11   9   8        8.72       33.24     34.99 o 
 -10   9   8       19.70        6.32     17.00 o 
  -9   9   8        2.33       14.09     15.52 o 
  -8   9   8       17.79       22.89     14.74 o 
  -7   9   8        1.31        1.04     13.94 o 
  -6   9   8        8.96       12.67      7.15 o 
  -5   9   8       17.95       16.17      4.95 o 
  -4   9   8       60.69       68.04      6.08 o 
  -3   9   8      182.24      160.08      6.01 o 
  -2   9   8       50.16       54.33      4.88 o 
  -1   9   8      303.01      285.16      5.81 o 
   0   9   8      115.20      133.12      6.49 o 
   1   9   8      331.00      347.39      7.63 o 
   2   9   8      187.35      184.01      6.77 o 
   3   9   8       59.95       65.16     10.51 o 
   4   9   8        0.19        6.31     14.25 o 
   5   9   8        2.39       -0.05     13.68 o 
   6   9   8        7.34       17.25     14.37 o 
   7   9   8        1.18       26.61     26.03 o 
 -11  10   8        4.30        4.46     37.04 o 
 -10  10   8        0.06        1.36     16.57 o 
  -9  10   8        0.12       -3.59     15.92 o 
  -8  10   8        2.84        0.66     15.13 o 
  -7  10   8        5.98       -4.95     13.98 o 
  -6  10   8       45.20       54.83      8.86 o 
  -5  10   8      105.00      111.43      5.62 o 
  -4  10   8       10.49       11.51      5.94 o 
  -3  10   8       26.43       20.79      5.14 o 
  -2  10   8       16.70       25.52      4.63 o 
  -1  10   8      152.61      145.53      5.58 o 
   0  10   8        4.34        3.88      6.21 o 
   1  10   8      386.96      390.56      8.90 o 
   2  10   8        0.65       -0.25      7.71 o 
   3  10   8        4.86        2.58     10.81 o 
   4  10   8       26.47       36.01     14.54 o 
   5  10   8        5.42        9.75     13.94 o 
   6  10   8       23.74       27.92     17.60 o 
   7  10   8        0.70      -18.78     36.74 o 
 -11  11   8        0.10      -10.38     37.60 o 
 -10  11   8        1.73       -0.22     16.69 o 
  -9  11   8       66.10       80.58     16.32 o 
  -8  11   8       66.49       64.33     15.62 o 
  -7  11   8       49.93       47.59     14.45 o 
  -6  11   8       27.71       29.90      9.09 o 
  -5  11   8        1.56        5.53      5.23 o 
  -4  11   8       57.04       52.78      5.98 o 
  -3  11   8       60.73       66.07      5.46 o 
  -2  11   8       16.64       22.52      4.50 o 
  -1  11   8      124.53      108.57      5.70 o 
   0  11   8      365.98      348.08      8.53 o 
   1  11   8       29.34       18.52      7.19 o 
   2  11   8        3.33        4.77      8.53 o 
   3  11   8       37.81       24.45     11.49 o 
   4  11   8       70.48       66.93     17.25 o 
   5  11   8        0.62       -6.17     15.67 o 
   6  11   8        2.90       -5.30     21.38 o 
   7  11   8        0.02      -15.02     38.63 o 
 -11  12   8        3.38       15.76     36.55 o 
 -10  12   8        0.30        6.84     16.96 o 
  -9  12   8        1.91        4.34     16.21 o 
  -8  12   8       21.47       25.50     15.18 o 
  -7  12   8        2.64        0.87     13.23 o 
  -6  12   8      129.14      125.21     11.42 o 
  -5  12   8       26.82       26.77      6.62 o 
  -4  12   8       38.06       28.03      5.69 o 
  -3  12   8       32.98       42.18      5.38 o 
  -2  12   8      188.51      172.65      5.80 o 
  -1  12   8        1.37        2.82      5.62 o 
   0  12   8       12.86       10.10      6.74 o 
   1  12   8        2.73        7.61      7.30 o 
   2  12   8       61.27       83.31     11.71 o 
   3  12   8       56.66       43.61     12.00 o 
   4  12   8       14.88        6.04     16.93 o 
   5  12   8        0.68      -17.45     17.98 o 
   6  12   8       11.64        8.70     21.83 o 
   7  12   8        4.16       51.28     36.74 o 
 -10  13   8        0.00       10.84     16.80 o 
  -9  13   8       26.35       34.45     16.35 o 
  -8  13   8        1.03        4.46     15.12 o 
  -7  13   8       10.14       11.26     13.49 o 
  -6  13   8      164.93      165.72     14.23 o 
  -5  13   8        0.16        7.00      8.70 o 
  -4  13   8      232.15      222.98      6.65 o 
  -3  13   8       44.51       48.98      5.48 o 
  -2  13   8        8.29        6.69      6.33 o 
  -1  13   8       32.51       24.44      6.19 o 
   0  13   8        4.32       12.61      8.15 o 
   1  13   8        4.46        2.24      8.64 o 
   2  13   8       87.10       88.76     12.50 o 
   3  13   8        9.34       -0.39     11.91 o 
   4  13   8        1.02       16.45     16.72 o 
   5  13   8       35.66       46.11     17.99 o 
   6  13   8        0.37       -3.51     21.38 o 
 -10  14   8        7.70       16.74     21.73 o 
  -9  14   8       15.49        7.37     16.03 o 
  -8  14   8       34.87       31.59     15.50 o 
  -7  14   8        0.12       -1.31     13.46 o 
  -6  14   8        6.41       22.71     13.11 o 
  -5  14   8       79.15       84.96      8.84 o 
  -4  14   8        4.32        3.38      6.08 o 
  -3  14   8        0.86        0.51      5.21 o 
  -2  14   8       43.21       27.51      6.62 o 
  -1  14   8      203.06      199.66      8.15 o 
   0  14   8        7.07       13.45      5.68 o 
   1  14   8       13.48       20.47     10.49 o 
   2  14   8        0.89        1.98     11.71 o 
   3  14   8       18.99       17.25     12.27 o 
   4  14   8        1.49        3.24     17.18 o 
   5  14   8        1.97       -7.54     18.31 o 
   6  14   8        0.35        2.15     26.37 o 
 -10  15   8       30.46       43.30     21.44 o 
  -9  15   8        0.00        1.69     16.14 o 
  -8  15   8       43.22       33.38     15.33 o 
  -7  15   8        6.95       -0.32     13.58 o 
  -6  15   8       22.21       20.54     11.94 o 
  -5  15   8        3.92        1.57      8.56 o 
  -4  15   8        0.99        0.37      6.68 o 
  -3  15   8        0.47        2.05      5.83 o 
  -2  15   8       43.23       51.41      7.66 o 
  -1  15   8        0.44       -1.50      7.78 o 
   0  15   8        2.63        1.12      7.08 o 
   1  15   8       31.49       34.25     12.35 o 
   2  15   8       24.32       31.37     12.52 o 
   3  15   8       17.92       21.41     13.14 o 
   4  15   8       18.64       17.38     17.74 o 
   5  15   8        6.09      -21.49     21.49 o 
   6  15   8        0.12       14.50     38.68 o 
 -10  16   8        5.48      -13.80     25.70 o 
  -9  16   8        0.11        4.64     16.24 o 
  -8  16   8        0.73        8.72     15.23 o 
  -7  16   8       18.61       22.28     13.77 o 
  -6  16   8        6.73        8.05     10.40 o 
  -5  16   8        2.66        7.37      8.72 o 
  -4  16   8      196.83      196.00      7.74 o 
  -3  16   8       82.60       98.62      7.17 o 
  -2  16   8       21.67       23.04      8.77 o 
  -1  16   8       30.84       41.98      9.07 o 
   0  16   8        2.89        6.70      7.93 o 
   1  16   8       34.59       31.23     12.85 o 
   2  16   8       27.56       24.92     13.08 o 
   3  16   8        0.03        1.83     13.27 o 
   4  16   8       13.02       15.04     17.82 o 
   5  16   8       16.63       21.42     21.50 o 
 -10  17   8       13.61        7.11     29.02 o 
  -9  17   8        0.07        5.92     16.46 o 
  -8  17   8       19.63       36.72     13.93 o 
  -7  17   8        5.64        6.37     12.64 o 
  -6  17   8       12.06       16.65      9.82 o 
  -5  17   8       23.90       17.83      8.90 o 
  -4  17   8       16.15       13.04      7.27 o 
  -3  17   8        2.14        1.57      6.47 o 
  -2  17   8       23.53       21.77      9.02 o 
  -1  17   8        9.05        8.49      9.26 o 
   0  17   8        0.15        9.67      8.73 o 
   1  17   8       41.23       43.39     12.97 o 
   2  17   8       22.67       23.82     13.67 o 
   3  17   8       24.84       28.52     13.66 o 
   4  17   8       13.86       15.01     18.57 o 
   5  17   8       24.25       70.22     26.54 o 
 -10  18   8        0.14        4.22     21.15 o 
  -9  18   8        1.49      -16.56     17.39 o 
  -8  18   8        0.01       -3.88     12.77 o 
  -7  18   8       33.43       27.44     11.66 o 
  -6  18   8       22.76       28.49      9.86 o 
  -5  18   8        0.00        2.87      8.48 o 
  -4  18   8      163.09      170.30      8.36 o 
  -3  18   8       39.37       43.04      8.99 o 
  -2  18   8        4.96       12.73      9.62 o 
  -1  18   8       90.54       96.24     10.29 o 
   0  18   8       12.68        4.46     12.06 o 
   1  18   8        6.30        6.90     13.11 o 
   2  18   8       12.58       30.53     13.86 o 
   3  18   8        1.19        1.61     13.51 o 
   4  18   8        5.62       13.82     18.66 o 
   5  18   8       24.76       26.34     26.95 o 
 -10  19   8        1.12       -9.22     21.59 o 
  -9  19   8        0.01       -5.14     17.30 o 
  -8  19   8        0.60      -12.17     13.02 o 
  -7  19   8       27.67       32.35     11.62 o 
  -6  19   8       17.46       18.41      9.26 o 
  -5  19   8        0.02        7.44      8.26 o 
  -4  19   8       26.63       30.49      8.61 o 
  -3  19   8        3.54        3.67      8.88 o 
  -2  19   8       30.34       36.04     10.23 o 
  -1  19   8       15.01       14.88     10.05 o 
   0  19   8        6.24       16.58     12.41 o 
   1  19   8        1.62        6.66     13.12 o 
   2  19   8        4.04        4.38     13.84 o 
   3  19   8       29.33       25.35     14.23 o 
   4  19   8        2.08       -5.96     21.06 o 
   5  19   8        0.61       -2.03     37.65 o 
 -10  20   8        2.24      -21.09     21.09 o 
  -9  20   8        2.35       -0.92     16.97 o 
  -8  20   8       10.24       11.66     13.03 o 
  -7  20   8       20.75       30.46     12.02 o 
  -6  20   8        6.03        1.27      9.96 o 
  -5  20   8        2.43        3.33      9.13 o 
  -4  20   8       11.10       15.52      9.42 o 
  -3  20   8        8.85       11.42      8.97 o 
  -2  20   8       22.78       24.69     10.33 o 
  -1  20   8        9.39       12.90     10.23 o 
   0  20   8       10.06        5.11     12.91 o 
   1  20   8        7.23       17.41     13.97 o 
   2  20   8       24.84       36.45     14.55 o 
   3  20   8        0.19       -5.58     14.88 o 
   4  20   8        9.27       -6.97     25.81 o 
  -9  21   8        2.11       -1.31     19.49 o 
  -8  21   8        0.11       10.28     14.73 o 
  -7  21   8       40.76       46.65     12.14 o 
  -6  21   8        1.81        8.37     11.08 o 
  -5  21   8       68.78       74.80     10.02 o 
  -4  21   8       33.48       47.91      9.87 o 
  -3  21   8       81.42       73.33     11.41 o 
  -2  21   8       41.87       36.92     10.97 o 
  -1  21   8       15.45       23.37     10.67 o 
   0  21   8        7.92       15.95     12.76 o 
   1  21   8       57.70       43.05     14.55 o 
   2  21   8       11.28       17.06     14.88 o 
   3  21   8        4.39       -1.59     16.65 o 
   4  21   8       11.40        1.39     34.55 o 
  -8  22   8        3.40      -14.98     18.35 o 
  -7  22   8        1.09       16.96     12.73 o 
  -6  22   8       45.14       42.11     13.36 o 
  -5  22   8        3.06       11.11      9.75 o 
  -4  22   8       35.52       47.29      9.74 o 
  -3  22   8       11.72        7.16     12.36 o 
  -2  22   8        8.88        4.53     10.88 o 
  -1  22   8       28.45       49.44     12.69 o 
   0  22   8       23.77       28.49     13.14 o 
   1  22   8        1.07        1.54     14.66 o 
   2  22   8        7.73      -15.32     15.32 o 
   3  22   8        7.97      -13.14     17.51 o 
   4  22   8        0.09       33.44     33.52 o 
  -8  23   8        5.69       36.06     34.14 o 
  -7  23   8        0.66        2.48     16.87 o 
  -6  23   8       34.65       42.71     13.17 o 
  -5  23   8        0.01        3.50     10.39 o 
  -4  23   8        5.21        6.43      9.66 o 
  -3  23   8       35.02       37.35     12.59 o 
  -2  23   8       34.24       32.98     11.19 o 
  -1  23   8        0.01        0.20     12.94 o 
   0  23   8        4.85        3.11     13.60 o 
   1  23   8        0.05        2.54     14.82 o 
   2  23   8       36.91       44.37     17.52 o 
   3  23   8       14.55       21.91     23.05 o 
   4  23   8       11.78       30.09     36.73 o 
  -7  24   8       16.19       45.24     35.24 o 
  -6  24   8        0.90       14.07     20.82 o 
  -5  24   8        4.85       -3.94     13.19 o 
  -4  24   8       87.28      107.27     11.37 o 
  -3  24   8        9.76       13.94     12.67 o 
  -2  24   8        1.10        7.35     11.13 o 
  -1  24   8       56.37       63.39     13.68 o 
   0  24   8       56.38       49.06     14.15 o 
   1  24   8        6.78       22.00     15.01 o 
   2  24   8        0.16      -19.40     19.40 o 
   3  24   8       10.12        7.71     23.25 o 
  -7  25   8        0.37      -35.25     35.25 o 
  -6  25   8       10.82       21.11     32.44 o 
  -5  25   8        6.73       -2.03     14.53 o 
  -4  25   8        0.00        0.16     12.04 o 
  -3  25   8       12.77        3.04     15.24 o 
  -2  25   8        2.41        2.07     13.20 o 
  -1  25   8        0.59        1.21     13.85 o 
   0  25   8        2.55        9.21     14.09 o 
   1  25   8        0.37        2.52     18.99 o 
   2  25   8        0.04        4.68     20.13 o 
   3  25   8       38.58      134.34     35.93 o 
  -7  26   8       38.67      103.34     37.81 o 
  -6  26   8        0.28       16.91     29.85 o 
  -5  26   8       23.22       32.73     20.38 o 
  -4  26   8        2.79        9.47     14.36 o 
  -3  26   8       19.56       17.61     15.39 o 
  -2  26   8       11.94       10.01     15.95 o 
  -1  26   8       49.07       43.84     16.92 o 
   0  26   8        6.22       -0.44     17.16 o 
   1  26   8       23.95       35.33     19.85 o 
   2  26   8        0.28       20.77     34.89 o 
  -6  27   8        0.01      -34.47     34.47 o 
  -5  27   8       33.50       14.90     34.10 o 
  -4  27   8        0.00        6.77     18.82 o 
  -3  27   8        0.37      -12.79     24.58 o 
  -2  27   8        3.85        2.96     18.87 o 
  -1  27   8        6.10        2.79     16.60 o 
   0  27   8        6.18      -14.86     19.75 o 
   1  27   8       22.90       29.45     20.84 o 
   2  27   8        0.94      -26.51     46.48 o 
  -6  28   8        6.92       25.00     32.99 o 
  -5  28   8        2.81       39.23     33.54 o 
  -4  28   8       12.44       35.37     22.42 o 
  -3  28   8        2.60        2.48     24.86 o 
  -2  28   8        0.52        7.50     19.29 o 
  -1  28   8       15.71      -27.76     27.76 o 
   0  28   8        5.55        7.82     19.92 o 
   1  28   8       10.45       30.20     31.88 o 
   2  28   8        1.83       43.53     29.92 o 
  -5  29   8       22.08       79.84     32.09 o 
  -3  29   8        0.10       22.54     35.15 o 
  -2  29   8        3.51       12.33     35.11 o 
  -1  29   8       12.66      -23.69     36.20 o 
   0  29   8        1.84       -4.81     24.95 o 
  -3  30   8        5.20        9.57     33.84 o 
  -1  30   8       17.44        0.03     35.91 o 
  -9   0   9        0.06       -4.16     18.80 o 
  -7   0   9       96.16       86.41     23.67 o 
  -5   0   9        1.78        3.64     11.08 o 
  -3   0   9        9.56        8.86      7.94 o 
  -1   0   9       35.17       42.69      4.45 o 
   1   0   9       22.79       30.50      9.11 o 
   3   0   9       15.43        2.35     13.11 o 
   5   0   9       29.48       17.59     19.83 o 
 -10   1   9        4.89       14.97     13.62 o 
  -9   1   9       18.66       20.49     14.98 o 
  -8   1   9       75.36       90.53     17.42 o 
  -7   1   9        0.81        5.74     16.10 o 
  -6   1   9        2.84       -0.91      6.70 o 
  -5   1   9      611.95      600.01     10.95 o 
  -4   1   9        0.63        0.51      6.37 o 
  -3   1   9        2.92       -3.35      5.52 o 
  -2   1   9        9.36       13.00      4.22 o 
  -1   1   9       62.16       49.71      4.15 o 
   0   1   9       45.14       41.20      5.97 o 
   1   1   9       41.47       38.77      6.93 o 
   2   1   9       41.10       49.09      8.41 o 
   3   1   9       18.04       13.48     11.08 o 
   4   1   9        4.09       10.23     13.99 o 
   5   1   9        2.26       -0.98     14.31 o 
   6   1   9        0.41      -18.67     18.67 o 
 -11   2   9        5.79      -16.25     32.21 o 
 -10   2   9        4.37       11.54     15.83 o 
  -9   2   9       20.14        9.17     15.32 o 
  -8   2   9       56.22       56.52     15.12 o 
  -7   2   9        2.39        5.50     16.25 o 
  -6   2   9       80.85       65.52      6.50 o 
  -5   2   9       13.62       23.10      8.94 o 
  -4   2   9        0.54        0.42      6.85 o 
  -3   2   9        3.04        3.94      2.93 o 
  -2   2   9       25.20       31.92      4.08 o 
  -1   2   9        6.31        2.54      4.39 o 
   0   2   9        1.44        2.36      6.14 o 
   1   2   9        6.24        3.52      6.62 o 
   2   2   9        0.34        0.71      8.18 o 
   3   2   9       76.03       98.22     11.50 o 
   4   2   9        4.27       22.31     15.40 o 
   5   2   9        1.06       -2.09     14.56 o 
   6   2   9        0.12       25.04     18.34 o 
 -11   3   9        2.35       -2.02     30.65 o 
 -10   3   9        0.09        7.20     15.66 o 
  -9   3   9       15.66       11.12     15.34 o 
  -8   3   9        7.97        6.65     14.91 o 
  -7   3   9       24.85       24.95     16.21 o 
  -6   3   9       29.03       21.24      4.81 o 
  -5   3   9       61.46       83.29      9.03 o 
  -4   3   9       23.59       27.99      7.11 o 
  -3   3   9       73.76       62.52      4.13 o 
  -2   3   9      111.83      121.77      4.61 o 
  -1   3   9      476.32      496.06      6.79 o 
   0   3   9       58.42       42.63      6.99 o 
   1   3   9       68.89       86.04      7.65 o 
   2   3   9       18.67       24.81      9.43 o 
   3   3   9       33.52       35.61     10.73 o 
   4   3   9       42.44       44.41     12.27 o 
   5   3   9        0.06        6.31     14.46 o 
   6   3   9        0.51      -11.68     20.71 o 
 -11   4   9       10.77      -20.19     33.30 o 
 -10   4   9        2.26        0.12     16.31 o 
  -9   4   9        3.35       -8.98     15.54 o 
  -8   4   9        4.55        0.52     14.82 o 
  -7   4   9        0.51       11.54     15.92 o 
  -6   4   9        7.61        3.51     15.00 o 
  -5   4   9        3.13        4.11      7.90 o 
  -4   4   9      466.86      453.97      9.21 o 
  -3   4   9        0.17        0.92      4.96 o 
  -2   4   9       55.99       52.16      4.21 o 
  -1   4   9       40.38       42.02      5.03 o 
   0   4   9       23.12       18.59      4.35 o 
   1   4   9       12.66       23.90      7.17 o 
   2   4   9       20.58       16.70      9.87 o 
   3   4   9       93.76       95.27     10.92 o 
   4   4   9        7.92        4.31     12.34 o 
   5   4   9        2.14        6.71     14.63 o 
   6   4   9        3.97        4.91     20.94 o 
 -11   5   9        5.57       -1.23     35.03 o 
 -10   5   9       29.01       26.77     16.59 o 
  -9   5   9        4.56       11.11     15.50 o 
  -8   5   9        3.94       15.73     14.76 o 
  -7   5   9        1.43        0.55     13.83 o 
  -6   5   9       86.27       93.35     15.88 o 
  -5   5   9       33.18       25.73      7.72 o 
  -4   5   9        0.30       -0.40      4.20 o 
  -3   5   9      436.87      417.47      7.17 o 
  -2   5   9      317.47      286.66      5.28 o 
  -1   5   9        3.33       -0.65      5.07 o 
   0   5   9       27.79       25.68      4.56 o 
   1   5   9       13.91        4.43      9.39 o 
   2   5   9        0.03        3.23      9.79 o 
   3   5   9        0.23       -0.61     10.51 o 
   4   5   9        5.67        8.77     12.38 o 
   5   5   9        5.90       -2.42     14.81 o 
   6   5   9        2.61      -12.67     21.19 o 
 -11   6   9        1.33        0.46     34.28 o 
 -10   6   9        5.63        6.44     16.74 o 
  -9   6   9       14.72       22.50     15.81 o 
  -8   6   9        0.94        4.65     14.48 o 
  -7   6   9       16.10       20.07     14.21 o 
  -6   6   9      176.55      178.62     15.29 o 
  -5   6   9       29.21       23.70      7.81 o 
  -4   6   9       30.24       30.76      5.19 o 
  -3   6   9       41.87       31.37      5.53 o 
  -2   6   9       63.02       66.10      4.17 o 
  -1   6   9      445.87      419.52      7.47 o 
   0   6   9      236.02      223.62      7.06 o 
   1   6   9       47.07       50.92      9.46 o 
   2   6   9       44.27       41.58     10.10 o 
   3   6   9        0.87       12.23     12.17 o 
   4   6   9        0.43        0.36     12.38 o 
   5   6   9        0.47        3.31     13.28 o 
   6   6   9        1.21      -21.42     21.42 o 
 -11   7   9        1.71       -4.72     33.92 o 
 -10   7   9        3.52        3.56     16.72 o 
  -9   7   9        0.62       -4.18     15.98 o 
  -8   7   9        0.02        0.15     15.22 o 
  -7   7   9       11.36       30.13     14.40 o 
  -6   7   9        1.44        3.71     13.83 o 
  -5   7   9      235.77      218.37      6.54 o 
  -4   7   9      398.37      409.67      7.76 o 
  -3   7   9       35.06       38.33      5.55 o 
  -2   7   9       26.21       31.98      4.04 o 
  -1   7   9      140.39      131.27      5.83 o 
   0   7   9      121.80      122.92      7.04 o 
   1   7   9       64.51       74.26      9.52 o 
   2   7   9       96.86      107.93     10.93 o 
   3   7   9       33.72       44.58     12.54 o 
   4   7   9        0.22       -4.75     13.00 o 
   5   7   9       30.17       24.55     14.63 o 
   6   7   9       10.96       -4.85     21.82 o 
 -11   8   9       29.01       48.95     34.19 o 
 -10   8   9        1.69        3.33     16.91 o 
  -9   8   9        1.40       -5.23     15.74 o 
  -8   8   9        0.69        2.05     14.99 o 
  -7   8   9        3.75       -0.43     14.40 o 
  -6   8   9       40.37       35.45     14.25 o 
  -5   8   9       72.37       73.34      7.72 o 
  -4   8   9        6.61        5.58      6.46 o 
  -3   8   9       26.90       26.15      5.61 o 
  -2   8   9      286.88      288.69      5.20 o 
  -1   8   9       10.64        7.12      4.36 o 
   0   8   9        3.59        4.87      7.32 o 
   1   8   9       85.53       93.48      8.12 o 
   2   8   9       74.33       78.20     13.62 o 
   3   8   9        4.43        5.46     13.44 o 
   4   8   9        2.94       -1.53     13.70 o 
   5   8   9        9.70       17.23     15.73 o 
   6   8   9        0.18      -20.89     35.18 o 
 -11   9   9        6.07       -3.02     36.51 o 
 -10   9   9        6.12       -1.54     16.78 o 
  -9   9   9        0.45        2.67     15.91 o 
  -8   9   9       16.02       10.85     15.65 o 
  -7   9   9      106.04      110.89     15.35 o 
  -6   9   9       12.61        8.91     12.67 o 
  -5   9   9        0.78       -3.54      7.43 o 
  -4   9   9       11.34       10.64      6.20 o 
  -3   9   9      192.03      202.23      6.76 o 
  -2   9   9      186.07      168.88      4.87 o 
  -1   9   9        0.06        1.87      7.05 o 
   0   9   9        6.87        4.80      6.91 o 
   1   9   9        5.81        4.50      8.83 o 
   2   9   9        5.42       13.03     14.94 o 
   3   9   9       23.48       14.65     16.26 o 
   4   9   9       47.55       47.09     14.56 o 
   5   9   9       19.09       33.52     17.64 o 
   6   9   9        1.02      -15.01     24.74 o 
 -11  10   9        0.89      -16.62     39.58 o 
 -10  10   9       13.50       26.69     19.28 o 
  -9  10   9       12.26        7.41     16.06 o 
  -8  10   9       55.22       55.29     16.10 o 
  -7  10   9        0.07       -0.84     14.77 o 
  -6  10   9       25.40       25.24     12.94 o 
  -5  10   9        1.32        2.28      7.41 o 
  -4  10   9       10.23        7.07      6.30 o 
  -3  10   9       40.11       47.26      6.05 o 
  -2  10   9        2.25        2.27      4.93 o 
  -1  10   9        9.86       16.97      6.84 o 
   0  10   9        8.49        2.39      7.87 o 
   1  10   9        0.17       -0.68      9.19 o 
   2  10   9       69.53       60.59     16.00 o 
   3  10   9        0.07        2.95     16.26 o 
   4  10   9       17.67       20.69     15.73 o 
   5  10   9        1.40        8.83     20.43 o 
 -10  11   9       78.38       78.54     22.05 o 
  -9  11   9        9.19       11.89     16.38 o 
  -8  11   9        2.06       -5.10     15.57 o 
  -7  11   9        4.10       -1.62     13.90 o 
  -6  11   9        1.86       -1.16     13.15 o 
  -5  11   9       22.03       24.08      8.49 o 
  -4  11   9       18.23       14.14      8.42 o 
  -3  11   9       43.84       45.78      7.09 o 
  -2  11   9        1.82        3.34      6.04 o 
  -1  11   9       11.77       11.50      7.09 o 
   0  11   9        0.75       -1.80      8.05 o 
   1  11   9       30.59       23.09     10.06 o 
   2  11   9       33.52       49.46     15.77 o 
   3  11   9        0.01       -3.36     16.99 o 
   4  11   9        0.57       -4.11     17.26 o 
   5  11   9        6.17        9.63     20.57 o 
   6  11   9       13.07      -10.84     33.82 o 
 -10  12   9       10.93        9.57     21.61 o 
  -9  12   9        0.81       -4.37     16.47 o 
  -8  12   9       80.49       79.22     16.26 o 
  -7  12   9       35.74       28.68     14.12 o 
  -6  12   9       65.43       46.45     13.55 o 
  -5  12   9       46.46       41.26      8.81 o 
  -4  12   9        2.55        2.15      8.65 o 
  -3  12   9        3.82       -0.52      7.43 o 
  -2  12   9       30.23       27.58      6.57 o 
  -1  12   9        2.37       -0.86      7.63 o 
   0  12   9       21.59       33.20      8.51 o 
   1  12   9        0.28       -2.09     10.47 o 
   2  12   9        3.39        4.46     15.74 o 
   3  12   9       22.82       31.23     17.01 o 
   4  12   9        2.75       10.38     17.21 o 
   5  12   9        2.54        5.62     24.85 o 
   6  12   9        0.16      -19.89     37.81 o 
  -9  13   9       36.76       42.73     16.54 o 
  -8  13   9       11.85       -2.60     15.67 o 
  -7  13   9       59.54       59.38     14.37 o 
  -6  13   9        9.74       13.30     13.14 o 
  -5  13   9       16.96       23.76     11.04 o 
  -4  13   9        5.25       -2.57      8.40 o 
  -3  13   9       72.18       86.10      6.59 o 
  -2  13   9        0.17        4.00      7.37 o 
  -1  13   9        0.02        5.92      8.47 o 
   0  13   9        0.39        2.84      8.76 o 
   1  13   9        0.18       -0.44     11.02 o 
   2  13   9        1.60       -1.07     15.79 o 
   3  13   9        1.47       -1.11     17.46 o 
   4  13   9        1.54        3.80     17.43 o 
   5  13   9       32.84       42.73     26.41 o 
  -9  14   9        3.18       10.55     16.21 o 
  -8  14   9        2.04        1.51     16.00 o 
  -7  14   9       62.85       63.96     14.63 o 
  -6  14   9       63.89       59.23     13.78 o 
  -5  14   9        0.45       -3.25     11.06 o 
  -4  14   9       46.15       40.63      8.62 o 
  -3  14   9        0.50       -5.24      8.90 o 
  -2  14   9       35.88       29.64      7.81 o 
  -1  14   9       42.91       43.49      9.14 o 
   0  14   9        7.11        6.47      9.11 o 
   1  14   9        8.76       16.97     11.78 o 
   2  14   9        2.48        7.26     16.05 o 
   3  14   9       34.28       32.73     17.22 o 
   4  14   9       15.04       18.90     18.19 o 
   5  14   9        0.51      -26.29     26.29 o 
  -9  15   9        0.00       -2.49     16.26 o 
  -8  15   9        2.26       -2.25     15.75 o 
  -7  15   9       11.07        5.50     14.28 o 
  -6  15   9       18.74        4.66     12.14 o 
  -5  15   9       62.95       56.37     10.91 o 
  -4  15   9       17.40       19.04      8.75 o 
  -3  15   9       83.48       67.31      8.91 o 
  -2  15   9       26.32       24.89      8.09 o 
  -1  15   9        5.05        4.94      9.21 o 
   0  15   9       11.68       17.28      9.55 o 
   1  15   9       14.18       22.81     12.46 o 
   2  15   9        0.00       -9.83     16.36 o 
   3  15   9       11.99       14.03     17.42 o 
   4  15   9        0.05      -11.46     21.52 o 
   5  15   9        0.37       -5.37     25.99 o 
  -9  16   9        2.28      -18.33     24.86 o 
  -8  16   9        0.03       14.91     15.93 o 
  -7  16   9       57.53       50.64     13.13 o 
  -6  16   9        2.85        3.16     11.19 o 
  -5  16   9       24.63       28.65     10.04 o 
  -4  16   9       46.83       40.30      8.95 o 
  -3  16   9        7.39       11.12      8.67 o 
  -2  16   9       16.56       24.84      9.69 o 
  -1  16   9       17.20       11.73     10.27 o 
   0  16   9       17.83        6.47      9.90 o 
   1  16   9      124.29      135.35     13.92 o 
   2  16   9      121.82      139.31     18.18 o 
   3  16   9        0.13       11.25     17.87 o 
   4  16   9       10.74       -6.31     38.74 o 
   5  16   9        0.50      -26.11     34.22 o 
  -9  17   9        0.43      -15.72     25.77 o 
  -8  17   9        0.36       -4.05     14.55 o 
  -7  17   9        6.99        4.50     12.95 o 
  -6  17   9       28.86       29.51     11.40 o 
  -5  17   9       11.34       11.94     10.22 o 
  -4  17   9      102.55      102.34      9.93 o 
  -3  17   9       70.99       53.33      9.11 o 
  -2  17   9       72.66       66.38     10.31 o 
  -1  17   9        5.83       11.23     10.47 o 
   0  17   9        3.29        1.06     10.20 o 
   1  17   9       21.07       15.38     13.13 o 
   2  17   9       21.16       17.50     16.65 o 
   3  17   9       16.58       31.86     20.56 o 
   4  17   9       12.77       15.36     25.36 o 
  -9  18   9        7.06       29.34     17.15 o 
  -8  18   9        3.75        4.42     13.71 o 
  -7  18   9       82.48       69.12     13.70 o 
  -6  18   9        9.37        9.33     11.25 o 
  -5  18   9       30.60       15.26     10.52 o 
  -4  18   9      123.20      133.81     10.08 o 
  -3  18   9        5.73       -2.31      9.53 o 
  -2  18   9       45.50       45.22     10.54 o 
  -1  18   9       34.91       33.21     11.05 o 
   0  18   9       29.69       41.61     12.28 o 
   1  18   9        0.97       -0.41     12.71 o 
   2  18   9       17.77       15.63     17.04 o 
   3  18   9        0.32       -9.70     20.63 o 
   4  18   9        2.58       17.85     34.44 o 
  -9  19   9        5.03       -3.21     20.88 o 
  -8  19   9        0.11       12.55     17.40 o 
  -7  19   9        2.43       18.63     12.87 o 
  -6  19   9        0.39        8.49     12.52 o 
  -5  19   9       22.42       31.00     10.65 o 
  -4  19   9      197.25      197.36     11.78 o 
  -3  19   9        6.10        6.99     10.51 o 
  -2  19   9       42.09       24.65     11.84 o 
  -1  19   9        0.04        2.47     11.27 o 
   0  19   9       36.38       28.67     12.73 o 
   1  19   9        2.45        2.13     12.86 o 
   2  19   9       10.07       -0.13     17.25 o 
   3  19   9        7.83       28.37     20.40 o 
   4  19   9        0.10        4.39     34.98 o 
  -9  20   9        3.50      -26.10     26.10 o 
  -8  20   9        7.68      -21.71     22.71 o 
  -7  20   9        0.00       -5.42     14.99 o 
  -6  20   9        1.00        1.78     12.79 o 
  -5  20   9       90.69      104.02     11.20 o 
  -4  20   9       33.89       33.16     10.41 o 
  -3  20   9       26.70       35.15     12.31 o 
  -2  20   9       78.87       67.53     13.70 o 
  -1  20   9       10.99       15.38     12.45 o 
   0  20   9        6.32        9.37     12.89 o 
   1  20   9        4.76        9.82     13.04 o 
   2  20   9        0.95      -12.77     21.46 o 
   3  20   9        0.00       -3.79     31.56 o 
   4  20   9       10.27      -33.78     33.78 o 
  -8  21   9        0.77        5.69     19.11 o 
  -7  21   9       15.67       -5.00     15.31 o 
  -6  21   9        5.62        5.28     12.70 o 
  -5  21   9        0.02        6.97     10.60 o 
  -4  21   9        2.32        4.88     10.30 o 
  -3  21   9       61.00       45.30     12.43 o 
  -2  21   9       15.30        3.06     13.58 o 
  -1  21   9       10.53        4.80     15.35 o 
   0  21   9        9.75       16.83     13.25 o 
   1  21   9        0.36       -2.00     13.66 o 
   2  21   9       32.79       56.52     20.23 o 
   3  21   9        5.38       15.21     33.39 o 
  -8  22   9        1.91        0.43     23.87 o 
  -7  22   9        6.87       -3.27     16.40 o 
  -6  22   9       36.18       34.04     16.11 o 
  -5  22   9        2.02        4.44     11.18 o 
  -4  22   9       31.23       32.89     10.63 o 
  -3  22   9        0.18      -10.47     12.58 o 
  -2  22   9        0.04        0.88     13.26 o 
  -1  22   9       24.28       25.91     15.87 o 
   0  22   9       18.85       12.06     13.70 o 
   1  22   9        0.31       -3.00     16.01 o 
   2  22   9        9.01        1.59     25.25 o 
   3  22   9        0.51       -2.13     31.84 o 
  -7  23   9        2.87      -19.53     32.56 o 
  -6  23   9        4.65        3.74     18.90 o 
  -5  23   9       35.97       36.87     14.45 o 
  -4  23   9        4.07       -7.03     14.44 o 
  -3  23   9       20.34       18.67     14.42 o 
  -2  23   9        0.30        5.64     13.48 o 
  -1  23   9       11.46       -0.61     17.34 o 
   0  23   9        1.71      -10.47     17.53 o 
   1  23   9       12.27       17.39     18.43 o 
   2  23   9       30.26       54.55     33.37 o 
   3  23   9       39.83       13.62     35.44 o 
  -7  24   9        5.15      -26.67     34.57 o 
  -6  24   9        4.11       -1.62     31.67 o 
  -5  24   9        0.85      -18.66     18.66 o 
  -4  24   9       12.21       18.52     17.20 o 
  -3  24   9        0.03      -11.87     16.97 o 
  -2  24   9        1.77        0.10     18.58 o 
  -1  24   9        5.32        2.12     19.56 o 
   0  24   9        0.00        7.75     23.21 o 
   1  24   9        4.67        8.82     22.68 o 
   2  24   9        3.04       -3.83     34.34 o 
  -7  25   9        7.42       11.61     32.69 o 
  -6  25   9        0.94       16.22     32.31 o 
  -5  25   9       23.99       13.82     27.35 o 
  -4  25   9       19.62       22.32     20.80 o 
  -3  25   9        3.32        2.09     17.38 o 
  -2  25   9        7.21       -2.42     19.53 o 
  -1  25   9        3.46       -4.65     23.14 o 
   0  25   9       55.53       18.63     40.07 o 
   1  25   9        8.13        5.06     36.48 o 
  -4  26   9        1.08        9.80     20.22 o 
  -3  26   9       11.34        7.62     18.24 o 
  -2  26   9        3.29        1.53     25.94 o 
  -1  26   9        4.07       25.97     24.44 o 
   0  26   9        8.42        4.16     25.03 o 
  -4  27   9        0.02      -27.84     36.04 o 
  -3  27   9       12.35       11.98     25.32 o 
  -2  27   9       40.80       63.52     38.36 o 
  -1  27   9        1.06        8.93     23.59 o 
   0  27   9       13.67       19.73     24.75 o 
  -1  28   9        2.65       11.61     34.45 o 
 -10   0  10       20.70        0.25     37.75 o 
  -8   0  10      122.55      141.31     27.55 o 
  -6   0  10      253.59      262.92     26.00 o 
  -4   0  10      385.99      368.06     12.88 o 
  -2   0  10       37.23       36.95      7.38 o 
   0   0  10       99.92      122.20     10.86 o 
   2   0  10       10.74        8.12     14.97 o 
   4   0  10        2.80       -0.94     20.61 o 
 -10   1  10       13.43       28.23     27.02 o 
  -9   1  10       35.41       34.97     19.12 o 
  -8   1  10        0.92       -2.56     17.61 o 
  -7   1  10        6.31       16.35     16.82 o 
  -6   1  10      134.94      144.85     17.21 o 
  -5   1  10       30.02       33.58      9.81 o 
  -4   1  10       66.63       64.49      8.57 o 
  -3   1  10      111.97      106.06      8.47 o 
  -2   1  10      196.64      207.37      6.16 o 
  -1   1  10       48.06       55.98      7.68 o 
   0   1  10       17.76       16.73      6.93 o 
   1   1  10      160.34      191.44     10.11 o 
   2   1  10       63.10       71.17     10.82 o 
   3   1  10       22.05       16.65     11.24 o 
   4   1  10        4.00        3.98     14.48 o 
   5   1  10       12.59       12.54     24.32 o 
 -10   2  10        0.87       22.70     26.88 o 
  -9   2  10        3.34       -4.54     18.90 o 
  -8   2  10        0.07       12.54     17.40 o 
  -7   2  10      230.05      246.24     19.12 o 
  -6   2  10        0.28       -3.60     11.51 o 
  -5   2  10      171.36      194.31     11.02 o 
  -4   2  10      182.31      155.99      9.24 o 
  -3   2  10       40.90       38.89      7.66 o 
  -2   2  10        3.12        3.82      5.30 o 
  -1   2  10      206.74      190.35      6.73 o 
   0   2  10       17.74       16.71      7.84 o 
   1   2  10       20.46       23.46      9.06 o 
   2   2  10       11.97       21.37     10.80 o 
   3   2  10        3.57       -0.20     12.62 o 
   4   2  10        2.09        4.03     14.57 o 
   5   2  10        2.64      -24.39     24.39 o 
 -10   3  10        1.25        8.30     20.46 o 
  -9   3  10       16.11       38.41     18.56 o 
  -8   3  10       20.35       18.18     17.49 o 
  -7   3  10       47.36       46.41     17.03 o 
  -6   3  10        5.26        9.19     11.41 o 
  -5   3  10      283.11      267.97     11.22 o 
  -4   3  10       22.05       21.11      8.40 o 
  -3   3  10       17.51       15.27      7.68 o 
  -2   3  10      234.53      257.85      6.69 o 
  -1   3  10       36.76       39.17      6.28 o 
   0   3  10        8.25       22.54      8.78 o 
   1   3  10       23.31       31.31      9.80 o 
   2   3  10      128.95      107.73     11.21 o 
   3   3  10        1.12        8.43     13.68 o 
   4   3  10        0.21       -8.78     14.62 o 
   5   3  10        3.71      -25.67     25.67 o 
 -11   4  10        0.25      -15.25     33.73 o 
 -10   4  10        7.53        4.74     20.73 o 
  -9   4  10        9.47       20.19     18.63 o 
  -8   4  10       85.56      104.43     18.60 o 
  -7   4  10       21.06       23.11     17.20 o 
  -6   4  10        4.33        3.14     15.19 o 
  -5   4  10      105.23      105.22     11.07 o 
  -4   4  10      343.01      326.37     11.35 o 
  -3   4  10       11.20        4.22      6.46 o 
  -2   4  10       20.82       24.99      5.68 o 
  -1   4  10       24.78       18.00      6.43 o 
   0   4  10      223.86      214.00     10.31 o 
   1   4  10        0.34        2.88      9.69 o 
   2   4  10        9.50       15.33     11.47 o 
   3   4  10        0.26       -0.86     15.37 o 
   4   4  10       45.53       51.15     16.34 o 
   5   4  10        1.97       -4.76     25.25 o 
 -11   5  10        2.05       -5.50     36.64 o 
 -10   5  10        4.02        3.87     24.32 o 
  -9   5  10        4.53        5.89     16.12 o 
  -8   5  10       24.16       13.73     18.16 o 
  -7   5  10       10.53        6.96     16.89 o 
  -6   5  10      101.64       90.04     16.63 o 
  -5   5  10      257.60      253.36     11.90 o 
  -4   5  10       17.91        9.83      9.95 o 
  -3   5  10       48.62       43.11      9.80 o 
  -2   5  10      109.01      124.89      9.19 o 
  -1   5  10       96.93       96.04      7.69 o 
   0   5  10       32.94       32.87      9.38 o 
   1   5  10       89.07      111.81     10.39 o 
   2   5  10        4.35       12.94     11.21 o 
   3   5  10        5.50       -4.71     14.63 o 
   4   5  10        0.00       -1.96     17.63 o 
   5   5  10       14.23       25.89     33.25 o 
 -11   6  10       16.39       34.38     35.86 o 
 -10   6  10        0.02       12.21     34.45 o 
  -9   6  10        7.77       25.50     16.25 o 
  -8   6  10       15.05       14.26     17.65 o 
  -7   6  10       17.39       18.85     17.12 o 
  -6   6  10        1.01       -5.48     14.63 o 
  -5   6  10       66.46       87.36     10.30 o 
  -4   6  10      198.92      185.12     11.18 o 
  -3   6  10      637.02      605.98     13.45 o 
  -2   6  10       64.24       62.52      8.81 o 
  -1   6  10      292.44      280.58      9.25 o 
   0   6  10       40.31       28.18     10.05 o 
   1   6  10       16.96       21.89     10.54 o 
   2   6  10        2.76        7.26     11.32 o 
   3   6  10       33.42       34.62     12.80 o 
   4   6  10        3.44       10.71     18.39 o 
   5   6  10        0.27        6.29     33.53 o 
 -11   7  10        0.78      -11.54     37.87 o 
 -10   7  10       16.26        9.82     34.83 o 
  -9   7  10        3.56       12.73     16.25 o 
  -8   7  10        6.39       15.95     17.53 o 
  -7   7  10        4.66       14.10     16.69 o 
  -6   7  10      144.49      131.19     15.33 o 
  -5   7  10       59.11       71.23     14.09 o 
  -4   7  10       79.75       80.62     10.25 o 
  -3   7  10       75.23       70.27      8.64 o 
  -2   7  10      493.57      474.95     12.36 o 
  -1   7  10        1.04       -2.00      7.90 o 
   0   7  10        5.43        1.58      9.53 o 
   1   7  10       20.79       23.56     11.98 o 
   2   7  10       73.39       90.52     12.17 o 
   3   7  10        0.83       -1.17     13.06 o 
   4   7  10       16.51       17.94     19.98 o 
   5   7  10        9.48       28.52     36.17 o 
 -10   8  10        3.73       25.15     34.38 o 
  -9   8  10        0.17       18.00     16.13 o 
  -8   8  10        8.24        9.05     15.66 o 
  -7   8  10       25.76       31.59     17.41 o 
  -6   8  10       50.52       43.34     15.27 o 
  -5   8  10      217.89      209.00     15.44 o 
  -4   8  10      297.72      313.05     12.04 o 
  -3   8  10        0.62        0.44      7.83 o 
  -2   8  10        3.19        4.43      9.59 o 
  -1   8  10        0.24        0.71      7.98 o 
   0   8  10       47.69       47.69     11.51 o 
   1   8  10        0.10       -2.87     11.90 o 
   2   8  10       31.65       32.49     12.46 o 
   3   8  10        2.71        4.32     12.87 o 
   4   8  10        4.19      -20.53     24.04 o 
   5   8  10        6.15      -35.84     35.84 o 
 -10   9  10       20.77       35.40     36.75 o 
  -9   9  10       11.15       13.60     16.53 o 
  -8   9  10       11.07        8.78     15.93 o 
  -7   9  10       40.11       48.63     16.84 o 
  -6   9  10        0.10       -3.01     14.79 o 
  -5   9  10       30.65       32.73     13.81 o 
  -4   9  10        8.51       12.15      9.88 o 
  -3   9  10       38.84       36.79      9.57 o 
  -2   9  10      112.07      102.71     12.01 o 
  -1   9  10      128.71      118.68      9.38 o 
   0   9  10       30.08       12.65     11.49 o 
   1   9  10       19.63       28.16     12.28 o 
   2   9  10       51.55       47.94     12.94 o 
   3   9  10        0.30       -4.12     14.29 o 
   4   9  10       13.63       -1.56     32.47 o 
   5   9  10        0.31       -1.04     35.04 o 
 -10  10  10        0.54       -1.00     36.58 o 
  -9  10  10        2.12       -1.42     16.56 o 
  -8  10  10        0.35       11.00     16.15 o 
  -7  10  10       46.68       37.35     16.96 o 
  -6  10  10       31.40       40.29     14.80 o 
  -5  10  10       25.36       33.57     13.05 o 
  -4  10  10       21.99       25.80      9.13 o 
  -3  10  10       36.98       39.62      9.63 o 
  -2  10  10        2.40        3.84     10.71 o 
  -1  10  10       65.22       76.73      9.31 o 
   0  10  10       23.01       35.27     11.76 o 
   1  10  10        8.47        6.07     12.35 o 
   2  10  10        1.32        5.26     12.99 o 
   3  10  10       30.76       42.82     14.62 o 
   4  10  10        0.13      -17.05     24.04 o 
   5  10  10        0.38        6.43     33.73 o 
  -9  11  10        0.63       -7.48     16.52 o 
  -8  11  10        6.08       -0.38     15.98 o 
  -7  11  10        0.30       -2.96     15.84 o 
  -6  11  10       58.99       52.13     15.29 o 
  -5  11  10        1.68        7.45     12.78 o 
  -4  11  10       12.21       16.47      9.24 o 
  -3  11  10        0.01        3.30      9.95 o 
  -2  11  10        0.78        4.82     11.16 o 
  -1  11  10        1.01        3.35     10.74 o 
   0  11  10        6.08        8.12     12.24 o 
   1  11  10       25.18       13.50     12.97 o 
   2  11  10        0.06        7.33     13.23 o 
   3  11  10        0.54       -6.91     16.92 o 
   4  11  10        1.91      -12.95     23.79 o 
   5  11  10        0.28      -37.50     37.50 o 
  -9  12  10       24.99       42.74     16.96 o 
  -8  12  10        2.39        9.02     15.97 o 
  -7  12  10        1.23       -0.15     14.25 o 
  -6  12  10        5.51       11.00     14.86 o 
  -5  12  10       26.17       23.44     11.38 o 
  -4  12  10       80.19       86.99      9.86 o 
  -3  12  10        6.48        3.52      9.68 o 
  -2  12  10       22.42       34.60     11.69 o 
  -1  12  10        1.01       -4.37     10.72 o 
   0  12  10      105.67      108.42     13.13 o 
   1  12  10       58.71       51.91     13.32 o 
   2  12  10       15.53       27.74     13.36 o 
   3  12  10        5.83       16.35     18.90 o 
   4  12  10        2.46      -20.87     45.70 o 
  -9  13  10        9.46       11.97     22.10 o 
  -8  13  10        3.51        7.53     16.10 o 
  -7  13  10        4.83        6.41     14.26 o 
  -6  13  10        3.33        3.08     15.04 o 
  -5  13  10       12.90       11.18     11.38 o 
  -4  13  10       23.92       32.27     10.68 o 
  -3  13  10       90.05       86.80     11.28 o 
  -2  13  10       12.40       17.64     11.86 o 
  -1  13  10        1.39        4.27     11.57 o 
   0  13  10        4.11       -1.73     12.71 o 
   1  13  10        1.23       12.74     13.30 o 
   2  13  10        0.20        8.34     16.30 o 
   3  13  10        0.24        2.47     18.93 o 
   4  13  10        0.00        7.97     23.79 o 
  -8  14  10       21.03       18.19     15.99 o 
  -7  14  10       24.55       22.82     14.56 o 
  -6  14  10        5.74        7.13     12.97 o 
  -5  14  10       17.62       19.68     11.70 o 
  -4  14  10       58.04       68.64     12.45 o 
  -3  14  10        0.03        1.75     10.83 o 
  -2  14  10       11.65        4.64     12.17 o 
  -1  14  10      100.64      136.25     13.11 o 
   0  14  10        2.61        1.10     15.75 o 
   1  14  10        0.50       -0.41     13.69 o 
   2  14  10       20.08       19.32     17.68 o 
   3  14  10        0.66        4.35     19.40 o 
   4  14  10        2.40       17.12     23.31 o 
  -8  15  10        0.00       13.41     17.64 o 
  -7  15  10        1.26       10.25     12.96 o 
  -6  15  10       37.88       33.03     13.24 o 
  -5  15  10        0.27       -0.47     11.58 o 
  -4  15  10       36.51       36.52     11.77 o 
  -3  15  10       69.25       65.99     12.18 o 
  -2  15  10       39.07       25.83     11.40 o 
  -1  15  10       22.81       36.89     12.80 o 
   0  15  10       26.92       49.84     16.58 o 
   1  15  10       31.35       35.00     15.24 o 
   2  15  10        1.40       12.20     19.35 o 
   3  15  10        6.31      -10.34     23.94 o 
   4  15  10        1.03        4.03     25.03 o 
  -8  16  10        2.79        4.14     15.93 o 
  -7  16  10       21.77       21.85     13.72 o 
  -6  16  10        7.42        1.43     13.38 o 
  -5  16  10        4.26       10.97     11.75 o 
  -4  16  10        2.61        2.66     12.50 o 
  -3  16  10       10.57        3.26     12.78 o 
  -2  16  10        8.86       10.10     11.36 o 
  -1  16  10       39.08       50.87     13.37 o 
   0  16  10        2.32       -5.97     16.39 o 
   1  16  10        9.45       20.43     18.63 o 
   2  16  10        7.85        4.97     19.74 o 
   3  16  10        4.39       19.04     26.90 o 
  -9  17  10        0.22      -22.85     36.32 o 
  -8  17  10        4.72        7.85     17.22 o 
  -7  17  10       18.64       25.76     15.09 o 
  -6  17  10        0.11       -7.38     12.48 o 
  -5  17  10        8.42       16.24     13.23 o 
  -4  17  10        1.24       -8.02     12.89 o 
  -3  17  10       79.63       91.72     13.75 o 
  -2  17  10        9.47        5.31     11.79 o 
  -1  17  10        0.03        5.25     13.06 o 
   0  17  10       54.76       47.93     17.16 o 
   1  17  10        3.11       15.07     21.35 o 
   2  17  10       12.97      -11.45     27.94 o 
   3  17  10       11.04       -1.85     25.60 o 
  -8  18  10       14.30       -1.62     19.91 o 
  -7  18  10       12.86       12.06     15.09 o 
  -6  18  10        0.57        0.41     14.46 o 
  -5  18  10        0.19       -4.65     13.45 o 
  -4  18  10        2.03        6.18     12.81 o 
  -3  18  10        0.04       -2.58     13.88 o 
  -2  18  10        4.09        3.76     11.88 o 
  -1  18  10        3.60        8.57     13.10 o 
   0  18  10        2.20       16.99     18.67 o 
   1  18  10        7.51       -0.03     26.36 o 
   2  18  10        0.00      -12.35     27.70 o 
  -8  19  10        0.05       20.03     19.42 o 
  -7  19  10       10.38        3.08     15.61 o 
  -6  19  10        1.45       -1.19     16.63 o 
  -5  19  10        5.97        1.36     13.50 o 
  -4  19  10        0.10       16.12     12.80 o 
  -3  19  10       23.68       34.80     13.95 o 
  -2  19  10        5.96        8.17     12.45 o 
  -1  19  10        0.02       -3.87     13.95 o 
   0  19  10        5.64       15.03     21.54 o 
   1  19  10        6.16       -7.05     26.94 o 
  -8  20  10       12.44       15.44     20.59 o 
  -7  20  10        0.84        3.46     16.67 o 
  -6  20  10       15.62       36.03     17.20 o 
  -5  20  10        0.60       -2.06     14.60 o 
  -4  20  10        0.28        3.78     13.55 o 
  -3  20  10        1.36       -2.00     14.13 o 
  -2  20  10        3.55        5.00     12.77 o 
  -1  20  10        0.01       -3.15     18.29 o 
   0  20  10        0.93        8.06     25.80 o 
   1  20  10        0.37      -18.74     37.75 o 
  -7  21  10        1.28       -1.31     23.25 o 
  -6  21  10        0.26       -0.85     19.02 o 
  -5  21  10        1.94        4.51     16.40 o 
  -4  21  10        9.83        6.52     16.56 o 
  -3  21  10        2.32        7.12     14.97 o 
  -2  21  10        7.50        9.80     13.37 o 
  -1  21  10       33.75       22.40     20.98 o 
   0  21  10        0.44       16.29     33.38 o 
   1  21  10        5.86       -9.30     36.32 o 
  -6  22  10        7.44      -17.92     31.59 o 
  -5  22  10        0.06       -1.40     19.52 o 
  -4  22  10        1.88      -15.33     17.48 o 
  -3  22  10        0.03        4.48     17.05 o 
  -2  22  10        4.71       -4.42     16.92 o 
  -1  22  10        0.80      -11.12     31.34 o 
   0  22  10        0.00       46.99     33.72 o 
   1  22  10        0.03       14.69     34.92 o 
  -5  23  10        0.90      -16.07     25.67 o 
  -4  23  10        9.07       -4.39     17.30 o 
  -3  23  10       13.66       22.75     18.30 o 
  -2  23  10        6.01        4.95     24.12 o 
  -1  23  10        1.34       15.23     30.06 o 
   0  23  10       21.41       45.65     35.32 o 
  -4  24  10        2.15       10.28     21.12 o 
  -3  24  10        3.80       12.94     20.63 o 
  -2  24  10        0.22       19.34     25.27 o 
  -1  24  10        4.03      -35.37     35.37 o 
   0  24  10        2.75        5.83     34.74 o 
  -4  25  10        0.26      -34.52     38.19 o 
  -3  25  10       13.94       10.38     21.93 o 
  -2  25  10        0.67       17.68     26.36 o 
  -9   0  11        7.55      -11.80     37.14 o 
  -7   0  11       50.53       37.79     25.45 o 
  -5   0  11        8.52       -9.02     21.42 o 
  -3   0  11        0.52        3.51     11.85 o 
  -1   0  11        8.21        2.53     16.42 o 
   1   0  11       42.49       50.12     19.79 o 
   3   0  11        6.20       -1.88     30.48 o 
  -9   1  11        0.98        3.16     25.52 o 
  -8   1  11       19.12       23.86     18.26 o 
  -7   1  11        6.11        8.14     17.29 o 
  -6   1  11        0.65        5.25     15.45 o 
  -5   1  11       36.67       38.80     12.44 o 
  -4   1  11        1.53       -2.55      9.68 o 
  -3   1  11        1.14       -0.73      8.53 o 
  -2   1  11        6.51       19.61     11.15 o 
  -1   1  11        3.67        0.14     11.53 o 
   0   1  11        0.23       -3.32     12.39 o 
   1   1  11       20.37       23.89     11.62 o 
   2   1  11       13.22        5.01     14.06 o 
   3   1  11        8.80       12.83     21.82 o 
   4   1  11        1.56       15.95     22.98 o 
  -9   2  11       14.59       11.62     25.88 o 
  -8   2  11        0.98       -6.31     18.20 o 
  -7   2  11        0.08      -16.95     17.18 o 
  -6   2  11       72.92       83.14     16.88 o 
  -5   2  11       43.74       40.11     12.53 o 
  -4   2  11        0.80       -1.60      9.63 o 
  -3   2  11        3.29        3.51      8.53 o 
  -2   2  11        3.00        4.28     11.06 o 
  -1   2  11        3.02       -1.23     11.38 o 
   0   2  11        0.05        6.24     12.57 o 
   1   2  11       29.97       33.38     13.07 o 
   2   2  11        2.43       -8.79     12.63 o 
   3   2  11       19.30       18.44     22.26 o 
   4   2  11        3.41       10.58     23.12 o 
  -9   3  11        0.10        6.76     25.83 o 
  -8   3  11       12.28       23.09     17.90 o 
  -7   3  11       19.76       14.79     16.72 o 
  -6   3  11       25.21       38.74     16.36 o 
  -5   3  11        1.42        1.78     11.58 o 
  -4   3  11        0.09        2.98      9.50 o 
  -3   3  11       27.76       28.32      9.89 o 
  -2   3  11       39.47       37.02     11.59 o 
  -1   3  11        7.84        5.77     10.30 o 
   0   3  11        0.80       -0.29     12.63 o 
   1   3  11        0.11       -3.26     12.81 o 
   2   3  11        0.24        8.54     13.75 o 
   3   3  11       27.55        6.51     21.75 o 
   4   3  11        7.81      -18.39     46.44 o 
  -9   4  11        3.23        9.56     26.32 o 
  -8   4  11       39.95       32.62     18.13 o 
  -7   4  11       27.17       35.25     17.09 o 
  -6   4  11        0.00        1.87     15.98 o 
  -5   4  11       21.15       13.38     11.84 o 
  -4   4  11      106.28       92.03     10.21 o 
  -3   4  11        6.56        8.55     10.00 o 
  -2   4  11        0.30       -3.06     11.27 o 
  -1   4  11        0.87       -4.21     10.54 o 
   0   4  11        0.08       -2.66     12.83 o 
   1   4  11        9.72        4.02     13.10 o 
   2   4  11       55.68       72.96     14.65 o 
   3   4  11        0.05      -16.51     22.92 o 
   4   4  11        1.37      -15.33     23.70 o 
  -9   5  11       10.31       -0.14     26.62 o 
  -8   5  11       59.66       59.40     18.86 o 
  -7   5  11       29.08       38.77     17.23 o 
  -6   5  11        0.07        3.86     15.93 o 
  -5   5  11       23.88       22.07     13.88 o 
  -4   5  11        1.92        8.76     10.51 o 
  -3   5  11      101.20       83.85     10.61 o 
  -2   5  11       36.99       30.47     12.94 o 
  -1   5  11        2.10        8.23     10.78 o 
   0   5  11       15.98       33.00     13.47 o 
   1   5  11       55.95       88.16     16.45 o 
   2   5  11        0.28       11.06     18.20 o 
   3   5  11       25.47       29.45     34.90 o 
   4   5  11        2.71      -35.03     35.03 o 
  -9   6  11       11.60        9.72     27.06 o 
  -8   6  11       17.42       10.38     18.49 o 
  -7   6  11       12.36       21.46     17.16 o 
  -6   6  11      158.63      127.79     17.42 o 
  -5   6  11       28.29       27.18     14.45 o 
  -4   6  11        3.97        4.38     10.05 o 
  -3   6  11       10.46        6.67     10.71 o 
  -2   6  11       21.93       10.75     13.66 o 
  -1   6  11        1.06        6.36     12.23 o 
   0   6  11       52.28       49.26     14.18 o 
   1   6  11        4.95       13.14     16.98 o 
   2   6  11        1.17       -5.58     18.81 o 
   3   6  11        4.05      -13.52     35.51 o 
  -9   7  11       12.31        3.97     26.32 o 
  -8   7  11        4.98       18.09     17.57 o 
  -7   7  11        5.06        6.79     17.34 o 
  -6   7  11       14.42        9.59     15.18 o 
  -5   7  11      273.97      258.39     16.26 o 
  -4   7  11       26.67       26.05     12.42 o 
  -3   7  11        0.35       -4.82     11.05 o 
  -2   7  11        0.83       17.29     13.62 o 
  -1   7  11        0.40      -11.53     14.98 o 
   0   7  11        0.23        7.47     13.66 o 
   1   7  11        4.71        6.89     14.73 o 
   2   7  11       17.94        1.02     20.90 o 
   3   7  11       29.41       13.17     34.79 o 
  -9   8  11        8.16      -11.01     26.64 o 
  -8   8  11       36.58       34.93     18.83 o 
  -7   8  11       98.57       86.86     18.18 o 
  -6   8  11        7.61        0.31     14.87 o 
  -5   8  11        6.31       11.19     14.44 o 
  -4   8  11       26.21       20.59     12.68 o 
  -3   8  11        9.49       16.20     11.34 o 
  -2   8  11        1.95       -3.63     14.41 o 
  -1   8  11        0.12       -2.19     15.12 o 
   0   8  11        1.14       -3.05     15.42 o 
   1   8  11       42.12       58.34     13.90 o 
   2   8  11        7.16       -0.14     20.53 o 
   3   8  11        4.59      -17.05     36.49 o 
  -9   9  11        1.78       29.81     35.68 o 
  -8   9  11       29.39       48.02     21.21 o 
  -7   9  11       17.29       13.54     17.00 o 
  -6   9  11       71.71       55.41     15.92 o 
  -5   9  11        0.16       -6.00     14.35 o 
  -4   9  11        4.25        7.44     12.63 o 
  -3   9  11       52.45       27.85     11.67 o 
  -2   9  11        3.05       -5.54     14.80 o 
  -1   9  11        9.47       13.69     15.35 o 
   0   9  11        1.12       10.68     14.36 o 
   1   9  11        0.00        3.28     13.64 o 
   2   9  11       42.00       44.00     23.98 o 
   3   9  11        0.96      -15.33     33.62 o 
  -8  10  11        0.53       12.09     25.60 o 
  -7  10  11        0.68       15.04     17.65 o 
  -6  10  11        0.02        6.26     15.19 o 
  -5  10  11       35.11       21.09     14.64 o 
  -4  10  11        5.36        8.72     12.82 o 
  -3  10  11        0.14        1.70     10.99 o 
  -2  10  11        3.37       17.98     15.76 o 
  -1  10  11       17.66       37.50     16.30 o 
   0  10  11        2.83       -1.84     14.78 o 
   1  10  11        4.67        0.00     18.26 o 
   2  10  11        6.72       16.23     23.13 o 
   3  10  11        1.22       23.27     29.04 o 
  -8  11  11        9.60        7.81     24.91 o 
  -7  11  11        0.41        4.65     17.01 o 
  -6  11  11       10.85       14.25     15.53 o 
  -5  11  11        6.68       -5.68     13.48 o 
  -4  11  11       80.35       74.73     13.27 o 
  -3  11  11        8.59        4.99     14.12 o 
  -2  11  11       14.45       13.88     16.69 o 
  -1  11  11        1.18      -13.63     15.14 o 
   0  11  11       71.14       77.36     15.71 o 
   1  11  11        1.67      -10.31     19.26 o 
   2  11  11        9.11        0.98     19.30 o 
   3  11  11        0.00       17.22     30.07 o 
  -8  12  11        7.71       20.60     25.88 o 
  -7  12  11        0.52       -4.61     17.69 o 
  -6  12  11        7.40       13.97     15.31 o 
  -5  12  11       20.43       21.83     13.66 o 
  -4  12  11       19.57       34.37     13.33 o 
  -3  12  11        1.03        0.45     15.64 o 
  -2  12  11        9.66        8.64     15.21 o 
  -1  12  11        7.62       16.53     15.69 o 
   0  12  11        0.08        4.22     15.62 o 
   1  12  11       16.65       14.63     19.34 o 
   2  12  11        8.45       23.72     19.53 o 
  -8  13  11        5.01       20.71     30.08 o 
  -7  13  11       11.91       25.88     17.47 o 
  -6  13  11        2.92        1.85     15.40 o 
  -5  13  11       26.68       26.95     13.44 o 
  -4  13  11       26.41       31.92     13.29 o 
  -3  13  11       31.55       34.46     21.17 o 
  -2  13  11        2.96        7.92     15.28 o 
  -1  13  11       61.65       57.37     16.88 o 
   0  13  11       24.49       20.70     17.88 o 
   1  13  11        0.66      -17.15     24.09 o 
   2  13  11       28.71       59.41     37.08 o 
  -8  14  11        0.83       -8.90     35.65 o 
  -7  14  11        9.12        5.24     17.91 o 
  -6  14  11       19.34       31.05     16.69 o 
  -5  14  11        5.22      -10.62     13.76 o 
  -4  14  11       16.67       27.04     15.32 o 
  -3  14  11       19.11       30.67     21.38 o 
  -2  14  11        0.04        0.69     15.54 o 
  -1  14  11       38.59       51.11     16.39 o 
   0  14  11        0.85        1.41     20.58 o 
   1  14  11       19.50       26.51     20.86 o 
   2  14  11        0.80       46.58     34.33 o 
  -8  15  11        5.36      -36.84     36.84 o 
  -7  15  11        0.86        2.62     17.52 o 
  -6  15  11        1.04       -1.11     16.86 o 
  -5  15  11        1.93       -4.89     14.09 o 
  -4  15  11       64.23       96.44     15.85 o 
  -3  15  11        1.60       -0.26     18.58 o 
  -2  15  11        0.51        2.34     15.81 o 
  -1  15  11        6.28        6.60     16.24 o 
   0  15  11        0.62      -13.63     21.41 o 
   1  15  11       11.98       22.98     27.06 o 
   2  15  11        0.73       63.70     35.68 o 
  -7  16  11       23.46       16.52     18.02 o 
  -6  16  11        1.20       12.66     16.86 o 
  -5  16  11        0.03       -3.73     14.60 o 
  -4  16  11        9.87        4.51     14.36 o 
  -3  16  11        0.57        4.23     18.94 o 
  -2  16  11       33.74       27.45     15.84 o 
  -1  16  11        0.76        6.04     18.19 o 
   0  16  11        0.02        1.25     25.07 o 
   1  16  11       28.66       -1.67     27.70 o 
  -7  17  11       13.09        5.67     18.29 o 
  -6  17  11       15.08       28.58     16.59 o 
  -5  17  11        0.35       -5.22     16.79 o 
  -4  17  11        3.62        8.23     15.60 o 
  -3  17  11        2.22        2.00     21.37 o 
  -2  17  11        1.61       -2.77     22.21 o 
  -1  17  11        1.36       -6.23     21.59 o 
   0  17  11        8.59       29.87     25.16 o 
   1  17  11        5.56        3.49     37.88 o 
  -7  18  11        2.21        7.96     25.39 o 
  -6  18  11        0.19        2.30     17.59 o 
  -5  18  11        8.39        4.54     16.89 o 
  -4  18  11       30.52       31.83     17.14 o 
  -3  18  11        0.99       -2.09     21.94 o 
  -2  18  11        0.09        0.00     27.73 o 
  -1  18  11        6.45       10.24     25.21 o 
   0  18  11       12.56       14.19     34.24 o 
  -6  19  11        3.64       -4.29     17.22 o 
  -5  19  11        2.28       22.71     17.00 o 
  -4  19  11       26.62        4.75     19.40 o 
  -3  19  11        1.43       33.87     37.84 o 
  -2  19  11        5.77        6.41     39.56 o 
  -1  19  11        3.67      -20.85     35.02 o 
   0  19  11        9.44      -31.30     35.56 o 
  -6  20  11        6.17        6.13     20.41 o 
  -5  20  11        1.16       11.46     19.55 o 
  -4  20  11        4.52        0.11     20.55 o 
  -3  20  11        0.05       13.52     38.26 o 
   0  20  11        8.75      -35.59     35.59 o 
  -5  21  11        1.93       14.27     24.90 o 
  -4  21  11        8.03       -6.95     36.16 o 
  -3  21  11       13.45        6.34     37.98 o 
  -4  22  11        0.59       16.01     34.49 o 
  -3  22  11        3.54      -19.20     38.94 o 
  -8   0  12        6.42      -14.49     34.88 o 
  -6   0  12        1.55        4.68     24.07 o 
  -4   0  12        3.54       26.18     35.42 o 
  -2   0  12       38.75       50.99     18.48 o 
   0   0  12       29.19       44.80     33.35 o 
  -8   1  12        2.24      -17.42     24.61 o 
  -7   1  12        2.63        2.16     23.17 o 
  -6   1  12       28.96       16.62     16.95 o 
  -5   1  12        0.03        0.01     27.31 o 
  -4   1  12        0.44       10.76     18.21 o 
  -3   1  12        0.33       -3.64     12.17 o 
  -2   1  12       42.82       48.14     13.14 o 
  -1   1  12        0.27       -8.48     14.88 o 
   0   1  12       11.43       43.12     23.19 o 
   1   1  12        4.42       11.33     26.74 o 
  -8   2  12        0.88       -8.81     25.30 o 
  -7   2  12       12.70       11.68     22.65 o 
  -6   2  12        0.09      -11.52     16.83 o 
  -5   2  12        9.28        3.74     27.56 o 
  -4   2  12        1.17      -12.78     18.77 o 
  -3   2  12        8.05       22.31     14.06 o 
  -2   2  12       10.23       13.09     12.14 o 
  -1   2  12        0.67      -14.56     14.88 o 
   0   2  12        2.00       -1.83     18.99 o 
   1   2  12        2.83        5.15     25.78 o 
  -8   3  12        1.49       -4.83     24.90 o 
  -7   3  12       17.37       10.06     22.27 o 
  -6   3  12       10.29        6.74     18.49 o 
  -5   3  12        0.15        0.44     27.08 o 
  -4   3  12        2.08       -6.36     15.53 o 
  -3   3  12        4.78       -5.73     14.55 o 
  -2   3  12        0.67        6.53     12.98 o 
  -1   3  12        4.89       12.40     14.17 o 
   0   3  12        3.43        4.04     18.77 o 
   1   3  12        0.18        2.05     26.19 o 
  -8   4  12       12.23       -5.33     25.09 o 
  -7   4  12        0.39      -17.54     23.50 o 
  -6   4  12        8.03        3.19     20.57 o 
  -5   4  12        6.58        7.39     20.95 o 
  -4   4  12        0.19       18.46     15.31 o 
  -3   4  12        0.49        3.67     13.57 o 
  -2   4  12       17.73       18.93     13.73 o 
  -1   4  12       16.71       23.11     14.99 o 
   0   4  12        0.66        7.09     18.60 o 
   1   4  12       15.34       24.26     20.36 o 
  -8   5  12        0.40        2.02     24.27 o 
  -7   5  12        0.01       -5.04     22.81 o 
  -6   5  12       13.28       17.26     21.16 o 
  -5   5  12        8.50        9.94     21.38 o 
  -4   5  12        2.87       12.27     15.93 o 
  -3   5  12       16.46       29.02     17.18 o 
  -2   5  12        4.97        2.77     14.23 o 
  -1   5  12       15.06        4.35     15.16 o 
   0   5  12        0.12      -15.46     18.80 o 
   1   5  12        5.99       23.30     20.38 o 
  -8   6  12        0.04       13.38     23.86 o 
  -7   6  12        1.27       -1.39     23.81 o 
  -6   6  12        0.60       -8.25     21.29 o 
  -5   6  12        0.01      -10.09     21.75 o 
  -4   6  12        0.04       -0.36     16.40 o 
  -3   6  12        1.69       -1.78     17.72 o 
  -2   6  12        0.93        0.98     13.75 o 
  -1   6  12        1.36       -7.52     16.49 o 
   0   6  12        8.56       11.66     18.18 o 
   1   6  12       10.12        1.74     25.33 o 
  -8   7  12        1.63        5.26     24.29 o 
  -7   7  12        9.39        9.11     34.35 o 
  -6   7  12       11.30        0.66     19.13 o 
  -5   7  12       19.78        6.15     21.41 o 
  -4   7  12        9.00       15.17     20.84 o 
  -3   7  12        3.71        1.88     18.47 o 
  -2   7  12       10.16       14.43     13.83 o 
  -1   7  12        0.10      -21.70     21.70 o 
   0   7  12        1.99        3.45     18.29 o 
   1   7  12        1.33       11.82     26.80 o 
  -8   8  12        0.99        3.17     24.61 o 
  -7   8  12        3.82      -24.06     24.06 o 
  -6   8  12        7.50       17.05     18.58 o 
  -5   8  12        7.89        4.16     20.68 o 
  -4   8  12        1.48      -15.71     18.62 o 
  -3   8  12        1.56        4.52     24.73 o 
  -2   8  12       13.46       18.44     15.00 o 
  -1   8  12       10.81       -3.91     17.34 o 
   0   8  12        5.34        0.05     19.03 o 
   1   8  12        1.79       13.29     23.84 o 
  -8   9  12        4.06      -14.70     37.09 o 
  -7   9  12       29.11       26.92     23.47 o 
  -6   9  12        2.71       10.70     25.29 o 
  -5   9  12        0.37       -4.95     22.15 o 
  -4   9  12       15.25       20.26     18.18 o 
  -3   9  12       10.12       39.33     25.90 o 
  -2   9  12        0.50        4.31     16.11 o 
  -1   9  12        0.15      -24.84     24.84 o 
   0   9  12       17.97       16.64     19.40 o 
   1   9  12        0.28      -20.48     29.83 o 
  -8  10  12        0.58       29.10     24.14 o 
  -7  10  12        0.41        2.89     23.26 o 
  -6  10  12       17.12       -2.97     31.22 o 
  -5  10  12        1.38        1.45     44.82 o 
  -4  10  12        2.99        7.63     18.92 o 
  -3  10  12        8.51       37.58     25.90 o 
  -2  10  12        1.81        6.62     16.47 o 
  -1  10  12        3.04       -0.37     21.62 o 
   0  10  12        4.07      -15.96     19.46 o 
   1  10  12        0.03        2.18     23.73 o 
  -8  11  12        6.30       -2.21     34.56 o 
  -7  11  12        1.81       12.51     24.16 o 
  -6  11  12        0.52       -0.88     32.65 o 
  -5  11  12        9.23       20.20     37.16 o 
  -4  11  12        0.09       17.83     18.49 o 
  -3  11  12        0.26       -2.75     26.85 o 
  -2  11  12        0.87      -10.10     25.01 o 
  -1  11  12        0.80        2.77     18.79 o 
   0  11  12        0.46       12.16     23.77 o 
  -7  12  12        1.86       13.76     24.20 o 
  -6  12  12        5.04       10.06     32.26 o 
  -4  12  12        0.00       -1.36     21.27 o 
  -3  12  12        4.66      -15.14     26.64 o 
  -2  12  12        5.92       -2.98     26.75 o 
  -1  12  12        9.65       26.08     19.46 o 
   0  12  12        2.42        4.17     36.05 o 
  -7  13  12        0.36        8.56     24.61 o 
  -6  13  12        3.58       16.51     31.86 o 
  -5  13  12        7.93       15.13     36.44 o 
  -4  13  12       13.95      -17.30     26.91 o 
  -3  13  12        1.09      -10.93     26.10 o 
  -2  13  12        0.06      -13.14     35.66 o 
  -1  13  12        1.71       35.51     23.57 o 
   0  13  12       14.88       18.92     26.38 o 
  -7  14  12        1.53       16.64     34.94 o 
  -6  14  12        4.88        5.52     31.37 o 
  -5  14  12        4.46       34.09     38.06 o 
  -4  14  12        3.24       -1.06     39.36 o 
  -3  14  12       23.63       29.65     27.08 o 
  -2  14  12        1.06      -38.32     38.32 o 
  -1  14  12        4.31        0.00     37.36 o 
   0  14  12        0.00        5.94     43.13 o 
  -6  15  12       19.75       14.73     32.33 o 
  -5  15  12        3.43      -17.47     38.09 o 
  -4  15  12       25.83       13.30     38.44 o 
  -3  15  12        0.14       -6.66     36.82 o 
  -2  15  12        1.27      -38.07     38.07 o 
  -1  15  12       14.12      -10.14     39.59 o 
   0  15  12        3.47      -38.18     38.18 o 
  -5  16  12        0.04      -15.74     38.24 o 
  -4  16  12       11.02        8.74     40.01 o 
  -5  17  12       40.90        0.32     37.17 o 
  -4  17  12        7.68        0.52     40.75 o 
  -1   0  13       16.39       15.55     30.35 o 
  -3   1  13        0.00       18.88     25.95 o 
  -2   1  13        3.29      -27.69     27.69 o 
  -1   1  13        1.88        5.91     19.86 o 
  -4   2  13        0.15      -11.00     28.23 o 
  -3   2  13        0.64       36.93     25.04 o 
  -2   2  13        0.01       10.49     26.20 o 
  -1   2  13        0.43       -0.94     20.27 o 
  -4   3  13        6.41       -2.21     30.61 o 
  -3   3  13        4.97       -7.65     28.75 o 
  -2   3  13        0.09        9.04     18.38 o 
  -1   3  13        4.48       -8.84     20.33 o 
   0   3  13        0.00      -28.07     37.78 o 
  -4   4  13        2.69      -10.24     31.96 o 
  -3   4  13        1.06       -9.24     29.63 o 
  -2   4  13        2.07       -9.29     18.24 o 
  -1   4  13        2.41       -5.49     26.48 o 
   0   4  13        5.69        2.41     38.07 o 
  -5   5  13        1.43       29.24     37.66 o 
  -4   5  13        0.06        2.84     31.30 o 
  -3   5  13        2.75      -13.76     31.14 o 
  -2   5  13        0.02       -8.62     20.34 o 
  -1   5  13        0.03       -2.97     17.59 o 
   0   5  13        0.98        0.16     36.22 o 
  -4   6  13        0.36      -37.26     37.33 o 
  -3   6  13        2.53       -5.51     28.68 o 
  -2   6  13        1.23        4.28     18.86 o 
  -1   6  13        5.83       12.80     17.50 o 
  -4   7  13        4.49       51.75     36.41 o 
  -3   7  13        0.17        4.34     30.46 o 
  -2   7  13        4.64        0.49     20.95 o 
  -1   7  13        3.67       23.49     21.51 o 
  -3   8  13        2.15       49.92     26.84 o 
  -2   8  13        6.70       -9.56     20.74 o 
  -3   9  13        2.76       19.03     29.28 o 
  -2   9  13        2.46      -31.42     31.42 o 
  -2  10  13       12.61       13.19     28.43 o 
                                                 
